# Supplementary material for: Ancestral Hybridization Facilitated Species Diversification in the Lake Malawi Cichlid Fish Adaptive Radiation
Source: Mol Biol Evol. 2019 Dec 14;37(4):1100–13. doi: 10.1093/molbev/msz294 (PMC7086168; doi:10.1093/molbev/msz294)
Supplement: msz294-Supplementary_Data [file msz294-supplementary_data.zip]

Archive with 4 entries (3 files):
- msz294-Suppl_Data/
- msz294-Suppl_Data/Svardaletal_Supplementary_Table_2_F4admixtureRatios.xlsx
- msz294-Suppl_Data/Svardaletal_MBE_201911_supplementary_text_and_figures.pdf
- msz294-Suppl_Data/Svardaletal_Supplementary_Table_1_Sample_Info_20191204.xlsx
