# Supplementary material for: Ancestral Hybridization Facilitated Species Diversification in the Lake Malawi Cichlid Fish Adaptive Radiation
Source: Mol Biol Evol. 2019 Dec 14;37(4):1100–13. doi: 10.1093/molbev/msz294 (PMC7086168; doi:10.1093/molbev/msz294)
Supplement: msz294-Supplementary_Data [file msz294-supplementary_data.zip › msz294-Suppl_Data/Svardaletal_Supplementary_Table_2_F4admixtureRatios.xlsx]

## Sheet: Svardaletal_Supplementary_Table_2_F4admixtureRatios
P1	P2	P3	F4ratio	Z
Astatotilapia bloyeti	Astatotilapia sp. "ruaha red cheek"	Astatotilapia sp. "longfin yellow"	0.348077	9.78667
Astatotilapia sp. "rufiji blue"	Astatotilapia sp. "rufiji blue" 2	Astatotilapia sp. "longfin yellow"	0.334772	10.626
Astatotilapia bloyeti	Astatotilapia sp. "ruaha red cheek"	Astatotilapia sp. "rukwa blue"	0.298175	8.00541
Astatotilapia bloyeti 4	Astatotilapia sp. "ruaha red cheek"	Astatotilapia sp. "longfin yellow"	0.290025	9.56683
Astatotilapia bloyeti	Astatotilapia sp. "ruaha red cheek"	Astatotilapia sp. "rukwa large yellow"	0.288642	9.05182
Astatotilapia bloyeti	Astatotilapia sp. "ruaha red cheek"	Astatotilapia sp. "rukwa sunset"	0.275622	8.71383
Harpagochromis vittatus	Astatotilapia sp. "longfin yellow"	Astatotilapia sp. "ruaha red cheek"	0.267524	9.22176
Paralabidochromis paucidens	Astatotilapia sp. "longfin yellow"	Astatotilapia sp. "ruaha red cheek"	0.265872	9.14119
Pundamilia nyererei	Astatotilapia sp. "longfin yellow"	Astatotilapia sp. "ruaha red cheek"	0.25641	9.06972
Paralabidochromis flavus	Astatotilapia sp. "longfin yellow"	Astatotilapia sp. "ruaha red cheek"	0.254561	9.01351
Harpagochromis sp. "checkmate"	Astatotilapia sp. "longfin yellow"	Astatotilapia sp. "ruaha red cheek"	0.253243	8.93163
Paralabidochromis paucidens	Astatotilapia sp. "chipwa"	Astatotilapia sp. "rukwa blue"	0.246405	21.6532
Astatotilapia bloyeti	Astatotilapia sp. "ruaha red cheek"	Astatotilapia sp. "rufiji blue" 2	0.241548	8.11104
Astatotilapia bloyeti 3	Astatotilapia sp. "ruaha red cheek"	Astatotilapia sp. "longfin yellow"	0.237335	8.30057
Astatotilapia bloyeti 4	Astatotilapia sp. "ruaha red cheek"	Astatotilapia sp. "rukwa blue"	0.235586	8.75272
Harpagochromis vittatus	Astatotilapia sp. "chipwa"	Astatotilapia sp. "rukwa blue"	0.234979	19.9436
Paralabidochromis paucidens	Astatotilapia sp. "chipwa"	Astatotilapia sp. "rukwa large yellow"	0.233533	17.2252
Astatotilapia bloyeti 2	Astatotilapia sp. "ruaha red cheek"	Astatotilapia sp. "longfin yellow"	0.231284	6.00899
Astatotilapia bloyeti 4	Astatotilapia sp. "ruaha red cheek"	Astatotilapia sp. "rukwa large yellow"	0.227461	10.282
Astatotilapia bloyeti	Astatotilapia sp. "ruaha red cheek"	Astatotilapia sp. "rufiji blue"	0.227301	8.55547
Harpagochromis vittatus	Astatotilapia sp. "chipwa"	Astatotilapia sp. "rukwa large yellow"	0.222652	16.9917
Astatotilapia bloyeti 4	Astatotilapia sp. "ruaha red cheek"	Astatotilapia sp. "rukwa sunset"	0.216401	9.67392
Paralabidochromis paucidens	Astatotilapia sp. "chipwa"	Astatotilapia sp. "rukwa sunset"	0.215863	14.1966
Astatotilapia sp. "chipwa"	Astatotilapia sp. "longfin yellow"	Astatotilapia sp. "ruaha red cheek"	0.211567	7.63054
Harpagochromis vittatus	Astatotilapia sp. "chipwa"	Astatotilapia sp. "rukwa sunset"	0.205657	14.4336
Astatotilapia bloyeti	Astatotilapia bloyeti 3	Astatotilapia sp. "ruaha red cheek"	0.200555	11.8161
Astatotilapia bloyeti	Astatotilapia bloyeti 3	Paralabidochromis paucidens	0.197998	7.8746
Harpagochromis vittatus	Astatotilapia sp. "rufiji blue" 2	Astatotilapia sp. "ruaha red cheek"	0.196094	9.76886
Astatotilapia bloyeti 4	Astatotilapia sp. "ruaha red cheek"	Astatotilapia sp. "rufiji blue" 2	0.194523	9.81906
Paralabidochromis paucidens	Astatotilapia sp. "rufiji blue" 2	Astatotilapia sp. "ruaha red cheek"	0.194315	9.52898
Harpagochromis vittatus	Astatotilapia sp. "rufiji blue"	Astatotilapia sp. "ruaha red cheek"	0.187943	9.20418
Paralabidochromis paucidens	Astatotilapia sp. "rufiji blue"	Astatotilapia sp. "ruaha red cheek"	0.18615	8.97525
Harpagochromis vittatus	Astatotilapia sp. "rukwa large yellow"	Astatotilapia sp. "ruaha red cheek"	0.185837	13.0779
Paralabidochromis paucidens	Astatotilapia sp. "rukwa large yellow"	Astatotilapia sp. "ruaha red cheek"	0.184041	12.6358
Pundamilia nyererei	Astatotilapia sp. "rufiji blue" 2	Astatotilapia sp. "ruaha red cheek"	0.183889	9.99666
Astatotilapia bloyeti	Astatotilapia bloyeti 2	Astatotilapia sp. "rukwa blue"	0.18294	22.4096
Astatotilapia bloyeti 4	Astatotilapia sp. "ruaha red cheek"	Astatotilapia sp. "rufiji blue"	0.182198	10.5466
Paralabidochromis flavus	Astatotilapia sp. "rufiji blue" 2	Astatotilapia sp. "ruaha red cheek"	0.181875	9.88836
Astatotilapia bloyeti	Astatotilapia bloyeti 2	Paralabidochromis paucidens	0.181523	24.7014
Harpagochromis sp. "checkmate"	Astatotilapia sp. "rufiji blue" 2	Astatotilapia sp. "ruaha red cheek"	0.180384	9.87697
Harpagochromis vittatus	Astatotilapia sp. "rukwa blue"	Astatotilapia sp. "ruaha red cheek"	0.178358	12.6587
Astatotilapia bloyeti	Astatotilapia bloyeti 2	Astatotilapia sp. "rukwa large yellow"	0.177044	24.3358
Paralabidochromis paucidens	Astatotilapia sp. "rukwa blue"	Astatotilapia sp. "ruaha red cheek"	0.176549	12.2816
Pundamilia nyererei	Astatotilapia sp. "rufiji blue"	Astatotilapia sp. "ruaha red cheek"	0.175614	9.37854
Paralabidochromis flavus	Astatotilapia sp. "chipwa"	Astatotilapia sp. "rukwa blue"	0.174606	16.1354
Astatotilapia bloyeti	Astatotilapia bloyeti 3	Paralabidochromis flavus	0.174202	7.39557
Paralabidochromis flavus	Astatotilapia sp. "rufiji blue"	Astatotilapia sp. "ruaha red cheek"	0.173581	9.2842
Pundamilia nyererei	Astatotilapia sp. "rukwa large yellow"	Astatotilapia sp. "ruaha red cheek"	0.173476	13.9896
Pundamilia nyererei	Astatotilapia sp. "chipwa"	Astatotilapia sp. "rukwa blue"	0.17339	16.0944
Astatotilapia gigliolii 5	Astatotilapia gigliolii 6	Astatotilapia gigliolii 4	0.172967	12.9442
Harpagochromis sp. "checkmate"	Astatotilapia sp. "rufiji blue"	Astatotilapia sp. "ruaha red cheek"	0.17207	9.27848
Astatotilapia bloyeti	Astatotilapia bloyeti 3	Pundamilia nyererei	0.17185	6.62165
Paralabidochromis flavus	Astatotilapia sp. "rukwa large yellow"	Astatotilapia sp. "ruaha red cheek"	0.171438	13.8004
Harpagochromis sp. "checkmate"	Astatotilapia sp. "rukwa large yellow"	Astatotilapia sp. "ruaha red cheek"	0.169922	13.8053
Astatotilapia bloyeti	Astatotilapia bloyeti 4	Astatotilapia sp. "ruaha red cheek"	0.169711	8.55665
Harpagochromis sp. "checkmate"	Astatotilapia sp. "chipwa"	Astatotilapia sp. "rukwa blue"	0.168877	16.465
Astatotilapia bloyeti	Astatotilapia bloyeti 2	Astatotilapia sp. "rukwa sunset"	0.167161	19.9414
Pundamilia nyererei	Astatotilapia sp. "rukwa blue"	Astatotilapia sp. "ruaha red cheek"	0.165883	13.4432
Astatotilapia bloyeti 3	Astatotilapia sp. "ruaha red cheek"	Astatotilapia sp. "rukwa blue"	0.164669	7.53059
Astatotilapia bloyeti	Astatotilapia bloyeti 3	Harpagochromis sp. "checkmate"	0.164378	7.22013
Paralabidochromis flavus	Astatotilapia sp. "rukwa blue"	Astatotilapia sp. "ruaha red cheek"	0.163828	13.2002
Pundamilia nyererei	Astatotilapia sp. "chipwa"	Astatotilapia sp. "rukwa large yellow"	0.16349	15.2181
Paralabidochromis flavus	Astatotilapia sp. "chipwa"	Astatotilapia sp. "rukwa large yellow"	0.163285	14.4192
Astatotilapia bloyeti	Astatotilapia bloyeti 2	Paralabidochromis flavus	0.162612	24.6047
Harpagochromis sp. "checkmate"	Astatotilapia sp. "rukwa blue"	Astatotilapia sp. "ruaha red cheek"	0.162294	13.2328
Astatotilapia bloyeti	Astatotilapia bloyeti 2	Pundamilia nyererei	0.160395	23.0428
Astatotilapia bloyeti	Astatotilapia bloyeti 3	Astatotilapia sp. "rukwa blue"	0.159937	6.6716
Harpagochromis sp. "checkmate"	Astatotilapia sp. "chipwa"	Astatotilapia sp. "rukwa large yellow"	0.158825	14.6874
Astatotilapia bloyeti	Astatotilapia bloyeti 2	Astatotilapia bloyeti 3	0.158718	37.4781
Astatotilapia bloyeti	Astatotilapia bloyeti 3	Harpagochromis vittatus	0.158709	8.69526
Astatotilapia bloyeti 3	Astatotilapia sp. "ruaha red cheek"	Astatotilapia sp. "rukwa large yellow"	0.158313	8.96178
Paralabidochromis paucidens	Astatotilapia sp. "chipwa"	Astatotilapia sp. "rufiji blue" 2	0.156143	39.5345
Astatotilapia bloyeti	Astatotilapia bloyeti 3	Astatotilapia sp. "rukwa large yellow"	0.154676	7.33322
Astatotilapia sp. "rukwa sunset"	Astatotilapia sp. "rufiji blue" 2	Pundamilia nyererei	0.153965	17.6135
Harpagochromis vittatus	Astatotilapia sp. "rukwa sunset"	Astatotilapia sp. "ruaha red cheek"	0.153707	10.9675
Astatotilapia bloyeti	Astatotilapia bloyeti 2	Harpagochromis sp. "checkmate"	0.153164	36.2224
Astatotilapia sp. "rukwa sunset"	Astatotilapia sp. "rufiji blue" 2	Paralabidochromis flavus	0.15295	19.951
Astatotilapia gigliolii 4	Astatotilapia gigliolii 6	Astatotilapia gigliolii 2	0.152273	14.5588
Astatotilapia bloyeti	Astatotilapia bloyeti 2	Astatotilapia sp. "longfin yellow"	0.152104	26.0857
Paralabidochromis paucidens	Astatotilapia sp. "rukwa sunset"	Astatotilapia sp. "ruaha red cheek"	0.151854	10.5688
Astatotilapia bloyeti 3	Astatotilapia sp. "ruaha red cheek"	Astatotilapia sp. "rukwa sunset"	0.150876	8.20814
Paralabidochromis paucidens	Astatotilapia sp. "chipwa"	Astatotilapia sp. "longfin yellow"	0.150237	24.0766
Paralabidochromis flavus	Astatotilapia sp. "chipwa"	Astatotilapia sp. "rukwa sunset"	0.149722	13.0059
Pundamilia nyererei	Astatotilapia sp. "chipwa"	Astatotilapia sp. "rukwa sunset"	0.148449	13.3955
Astatotilapia bloyeti	Astatotilapia bloyeti 2	Astatotilapia sp. "ruaha red cheek"	0.148152	26.2451
Astatotilapia bloyeti	Astatotilapia bloyeti 2	Harpagochromis vittatus	0.148139	37.1733
Astatotilapia bloyeti	Astatotilapia bloyeti 3	Astatotilapia sp. "rukwa sunset"	0.146965	7.1988
Astatotilapia bloyeti	Astatotilapia bloyeti 3	Astatotilapia sp. "longfin yellow"	0.145654	8.56402
Astatotilapia gigliolii 4	Astatotilapia gigliolii 6	Astatotilapia gigliolii 3	0.14489	12.3796
Harpagochromis sp. "checkmate"	Astatotilapia sp. "chipwa"	Astatotilapia sp. "rukwa sunset"	0.144781	13.162
Astatotilapia bloyeti	Astatotilapia bloyeti 2	Astatotilapia sp. "rufiji blue" 2	0.143658	38.7262
Astatotilapia sp. "rukwa sunset"	Astatotilapia sp. "rufiji blue" 2	Harpagochromis sp. "checkmate"	0.143322	24.109
Astatotilapia bloyeti	Astatotilapia bloyeti 2	Astatotilapia bloyeti 4	0.142403	46.3277
Harpagochromis vittatus	Astatotilapia sp. "chipwa"	Astatotilapia sp. "rufiji blue" 2	0.142139	39.9552
Astatotilapia bloyeti 2	Astatotilapia sp. "ruaha red cheek"	Astatotilapia sp. "rukwa blue"	0.141075	3.65641
Pundamilia nyererei	Astatotilapia sp. "rukwa sunset"	Astatotilapia sp. "ruaha red cheek"	0.140856	11.5861
Paralabidochromis paucidens	Astatotilapia sp. "chipwa"	Astatotilapia sp. "rufiji blue"	0.139595	40.7856
Paralabidochromis flavus	Astatotilapia sp. "rukwa sunset"	Astatotilapia sp. "ruaha red cheek"	0.138744	11.3815
Harpagochromis vittatus	Astatotilapia sp. "chipwa"	Astatotilapia sp. "longfin yellow"	0.138281	22.3317
Harpagochromis sp. "checkmate"	Astatotilapia sp. "rukwa sunset"	Astatotilapia sp. "ruaha red cheek"	0.13715	11.4283
Astatotilapia sp. "rukwa sunset"	Astatotilapia sp. "rufiji blue" 2	Paralabidochromis paucidens	0.136226	24.268
Astatotilapia bloyeti 2	Astatotilapia sp. "ruaha red cheek"	Astatotilapia sp. "rukwa large yellow"	0.135456	3.95452
Astatotilapia sp. "chipwa"	Astatotilapia sp. "rufiji blue" 2	Astatotilapia sp. "ruaha red cheek"	0.134738	8.6787
Astatotilapia bloyeti	Astatotilapia bloyeti 2	Astatotilapia sp. "rufiji blue"	0.134652	51.8204
Astatotilapia sp. "rukwa sunset"	Astatotilapia sp. "longfin yellow"	Astatotilapia sp. "ruaha red cheek"	0.134451	5.15567
Astatotilapia bloyeti	Astatotilapia bloyeti 4	Paralabidochromis paucidens	0.133896	6.53038
Astatotilapia bloyeti 3	Astatotilapia sp. "ruaha red cheek"	Astatotilapia sp. "rufiji blue" 2	0.133821	8.29384
Astatotilapia bloyeti	Astatotilapia bloyeti 3	Astatotilapia sp. "chipwa"	0.133626	7.49759
Astatotilapia sp. "rukwa sunset"	Astatotilapia sp. "rufiji blue"	Pundamilia nyererei	0.13331	14.3199
Astatotilapia sp. "rukwa sunset"	Astatotilapia sp. "rufiji blue"	Paralabidochromis flavus	0.13318	14.4663
Astatotilapia bloyeti	Astatotilapia bloyeti 2	Astatotilapia sp. "chipwa"	0.132963	77.5224
Astatotilapia bloyeti	Astatotilapia sp. "ruaha red cheek"	Astatotilapia sp. "chipwa"	0.132357	7.49097
Astatotilapia bloyeti 2	Astatotilapia sp. "ruaha red cheek"	Astatotilapia sp. "rukwa sunset"	0.130198	3.93054
Astatotilapia bloyeti 3	Astatotilapia sp. "ruaha red cheek"	Astatotilapia sp. "rufiji blue"	0.126355	8.7076
Harpagochromis vittatus	Astatotilapia sp. "chipwa"	Astatotilapia sp. "rufiji blue"	0.126352	39.7043
Astatotilapia sp. "chipwa"	Astatotilapia sp. "rufiji blue"	Astatotilapia sp. "ruaha red cheek"	0.125971	7.82352
Astatotilapia sp. "rukwa sunset"	Astatotilapia sp. "rufiji blue"	Harpagochromis sp. "checkmate"	0.124823	16.0419
Astatotilapia bloyeti	Astatotilapia bloyeti 3	Astatotilapia sp. "rufiji blue" 2	0.124359	6.27897
Astatotilapia sp. "chipwa"	Astatotilapia sp. "rukwa large yellow"	Astatotilapia sp. "ruaha red cheek"	0.123706	13.34
Astatotilapia bloyeti	Diplotaxodon sp. "macrops ngulube"	Astatotilapia sp. "ruaha blue" 2	0.121675	64.3773
Astatotilapia bloyeti	Rhamphochromis woodi	Astatotilapia sp. "ruaha blue" 2	0.121585	61.3248
Astatotilapia bloyeti	Rhamphochromis longiceps	Astatotilapia sp. "ruaha blue" 2	0.121517	61.499
Astatotilapia sp. "rukwa blue"	Astatotilapia sp. "rufiji blue" 2	Pundamilia nyererei	0.121174	13.3934
Astatotilapia bloyeti	Diplotaxodon limnothrissa	Astatotilapia sp. "ruaha blue" 2	0.121054	61.6976
Astatotilapia bloyeti	Astatotilapia calliptera Massoko	Astatotilapia sp. "ruaha blue" 2	0.120844	61.7261
Astatotilapia bloyeti	Maylandia zebra	Astatotilapia sp. "ruaha blue" 2	0.120697	61.8059
Astatotilapia bloyeti	Tyrannochromis nigriventer	Astatotilapia sp. "ruaha blue" 2	0.12062	62.4886
Astatotilapia bloyeti	Astatotilapia calliptera Malawi	Astatotilapia sp. "ruaha blue" 2	0.120617	63.0235
Astatotilapia bloyeti	Otopharynx lithobates	Astatotilapia sp. "ruaha blue" 2	0.120581	62.3992
Astatotilapia bloyeti	Cynotilapia afra	Astatotilapia sp. "ruaha blue" 2	0.120466	62.0925
Astatotilapia bloyeti	Copadichromis likomae	Astatotilapia sp. "ruaha blue" 2	0.119915	63.8772
Astatotilapia bloyeti	Alticorpus geoffreyi	Astatotilapia sp. "ruaha blue" 2	0.11962	62.2766
Astatotilapia sp. "rukwa blue"	Astatotilapia sp. "rufiji blue" 2	Paralabidochromis flavus	0.119544	15.0596
Astatotilapia bloyeti	Lethrinops gossei	Astatotilapia sp. "ruaha blue" 2	0.119448	63.7004
Astatotilapia bloyeti	Diplotaxodon sp. "macrops ngulube"	Astatotilapia sp. "ruaha blue"	0.118694	91.7898
Astatotilapia bloyeti	Rhamphochromis woodi	Astatotilapia sp. "ruaha blue"	0.118623	86.3442
Astatotilapia bloyeti	Rhamphochromis longiceps	Astatotilapia sp. "ruaha blue"	0.118536	89.0916
Astatotilapia gigliolii 2	Astatotilapia sp. "ruaha blue" 2	Diplotaxodon limnothrissa	0.118402	47.6548
Astatotilapia bloyeti	Diplotaxodon limnothrissa	Astatotilapia sp. "ruaha blue"	0.118318	89.5346
Astatotilapia bloyeti	Astatotilapia calliptera Massoko	Astatotilapia sp. "ruaha blue"	0.117955	89.1373
Astatotilapia bloyeti	Maylandia zebra	Astatotilapia sp. "ruaha blue"	0.117772	89.3788
Astatotilapia bloyeti	Astatotilapia calliptera Malawi	Astatotilapia sp. "ruaha blue"	0.117771	91.8039
Astatotilapia bloyeti	Cynotilapia afra	Astatotilapia sp. "ruaha blue"	0.117686	89.8768
Astatotilapia bloyeti	Tyrannochromis nigriventer	Astatotilapia sp. "ruaha blue"	0.117678	88.3253
Astatotilapia bloyeti	Otopharynx lithobates	Astatotilapia sp. "ruaha blue"	0.117613	87.886
Astatotilapia bloyeti	Copadichromis likomae	Astatotilapia sp. "ruaha blue"	0.116987	90.2656
Astatotilapia bloyeti	Alticorpus geoffreyi	Astatotilapia sp. "ruaha blue"	0.116831	88.0526
Astatotilapia sp. "rukwa sunset"	Astatotilapia sp. "rufiji blue"	Paralabidochromis paucidens	0.116826	19.0191
Astatotilapia bloyeti	Lethrinops gossei	Astatotilapia sp. "ruaha blue"	0.116676	91.0069
Astatotilapia sp. "chipwa"	Astatotilapia sp. "rukwa blue"	Astatotilapia sp. "ruaha red cheek"	0.115662	12.4855
Astatotilapia bloyeti	Astatotilapia bloyeti 3	Astatotilapia sp. "rufiji blue"	0.115596	6.58412
Astatotilapia gigliolii 2	Astatotilapia sp. "ruaha blue" 2	Diplotaxodon sp. "macrops ngulube"	0.115434	48.3084
Astatotilapia bloyeti 2	Astatotilapia sp. "ruaha red cheek"	Astatotilapia sp. "rufiji blue" 2	0.114314	3.58899
Astatotilapia gigliolii 4	Astatotilapia sp. "ruaha blue" 2	Diplotaxodon limnothrissa	0.114208	46.7877
Astatotilapia gigliolii 2	Astatotilapia sp. "ruaha blue" 2	Lethrinops gossei	0.114024	44.3702
Astatotilapia gigliolii 2	Astatotilapia sp. "ruaha blue" 2	Copadichromis likomae	0.113939	40.4778
Astatotilapia sp. "rukwa large yellow"	Astatotilapia sp. "rufiji blue" 2	Pundamilia nyererei	0.112916	13.2783
Astatotilapia gigliolii	Astatotilapia sp. "ruaha blue" 2	Diplotaxodon limnothrissa	0.112816	41.7918
Astatotilapia gigliolii 2	Astatotilapia sp. "ruaha blue" 2	Otopharynx lithobates	0.112553	46.6762
Astatotilapia gigliolii 2	Astatotilapia sp. "ruaha blue" 2	Cynotilapia afra	0.112225	38.1666
Astatotilapia sp. "rukwa blue"	Astatotilapia sp. "rufiji blue" 2	Harpagochromis sp. "checkmate"	0.111849	17.6494
Astatotilapia gigliolii 4	Astatotilapia sp. "ruaha blue" 2	Diplotaxodon sp. "macrops ngulube"	0.111281	47.1911
Astatotilapia gigliolii 2	Astatotilapia sp. "ruaha blue"	Diplotaxodon limnothrissa	0.111269	45.2247
Astatotilapia gigliolii 2	Astatotilapia sp. "ruaha blue" 2	Rhamphochromis woodi	0.111099	41.1168
Astatotilapia gigliolii 2	Astatotilapia sp. "ruaha blue" 2	Rhamphochromis longiceps	0.111021	45.1051
Astatotilapia gigliolii 2	Astatotilapia sp. "ruaha blue" 2	Astatotilapia calliptera Malawi	0.110826	39.6615
Astatotilapia sp. "rukwa sunset"	Astatotilapia sp. "rufiji blue" 2	Harpagochromis vittatus	0.11052	20.76
Astatotilapia gigliolii	Astatotilapia sp. "ruaha blue" 2	Diplotaxodon sp. "macrops ngulube"	0.110071	41.3227
Astatotilapia gigliolii 5	Astatotilapia sp. "ruaha blue" 2	Diplotaxodon limnothrissa	0.109926	40.1579
Astatotilapia sp. "rukwa large yellow"	Astatotilapia sp. "rufiji blue" 2	Paralabidochromis flavus	0.10987	15.076
Astatotilapia gigliolii 3	Astatotilapia sp. "ruaha blue" 2	Diplotaxodon limnothrissa	0.109848	39.1009
Astatotilapia gigliolii 4	Astatotilapia sp. "ruaha blue" 2	Lethrinops gossei	0.109846	43.172
Astatotilapia bloyeti 4	Astatotilapia bloyeti 2	Astatotilapia sp. "rukwa blue"	0.10982	9.06408
Astatotilapia gigliolii 4	Astatotilapia sp. "ruaha blue" 2	Copadichromis likomae	0.109747	38.9825
Astatotilapia gigliolii 2	Astatotilapia sp. "ruaha blue" 2	Alticorpus geoffreyi	0.109744	37.6415
Astatotilapia gigliolii 2	Astatotilapia sp. "ruaha blue" 2	Maylandia zebra	0.109584	42.6068
Astatotilapia gigliolii 4	Astatotilapia gigliolii 3	Astatotilapia gigliolii	0.109188	21.7009
Astatotilapia gigliolii	Astatotilapia sp. "ruaha blue" 2	Lethrinops gossei	0.108712	39.0821
Astatotilapia gigliolii	Astatotilapia sp. "ruaha blue" 2	Copadichromis likomae	0.108628	35.7189
Astatotilapia sp. "rukwa blue"	Astatotilapia sp. "longfin yellow"	Astatotilapia sp. "ruaha red cheek"	0.108617	3.99615
Astatotilapia gigliolii 4	Astatotilapia sp. "ruaha blue" 2	Otopharynx lithobates	0.108252	44.9786
Astatotilapia gigliolii 2	Astatotilapia sp. "ruaha blue"	Diplotaxodon sp. "macrops ngulube"	0.108113	45.2459
Astatotilapia bloyeti	Astatotilapia sp. "ruaha red cheek"	Paralabidochromis flavus	0.108075	5.6122
Astatotilapia gigliolii 4	Astatotilapia sp. "ruaha blue" 2	Cynotilapia afra	0.107908	35.529
Astatotilapia gigliolii 2	Astatotilapia sp. "ruaha blue" 2	Tyrannochromis nigriventer	0.107371	38.5704
Astatotilapia gigliolii	Astatotilapia sp. "ruaha blue" 2	Otopharynx lithobates	0.107195	40.2445
Astatotilapia gigliolii 5	Astatotilapia sp. "ruaha blue" 2	Diplotaxodon sp. "macrops ngulube"	0.107171	40.479
Astatotilapia gigliolii 3	Astatotilapia sp. "ruaha blue" 2	Diplotaxodon sp. "macrops ngulube"	0.107052	39.2104
Astatotilapia bloyeti 2	Astatotilapia sp. "ruaha red cheek"	Astatotilapia sp. "rufiji blue"	0.10705	3.71122
Astatotilapia gigliolii 4	Astatotilapia sp. "ruaha blue"	Diplotaxodon limnothrissa	0.10704	44.5292
Astatotilapia gigliolii 4	Astatotilapia sp. "ruaha blue" 2	Rhamphochromis woodi	0.107028	40.8006
Astatotilapia gigliolii 2	Astatotilapia sp. "ruaha blue"	Lethrinops gossei	0.10702	42.0514
Astatotilapia gigliolii 4	Astatotilapia sp. "ruaha blue" 2	Rhamphochromis longiceps	0.107018	43.2233
Astatotilapia gigliolii	Astatotilapia sp. "ruaha blue" 2	Cynotilapia afra	0.106949	34.3787
Astatotilapia gigliolii 2	Astatotilapia sp. "ruaha blue"	Copadichromis likomae	0.106716	38.8275
Astatotilapia gigliolii 2	Astatotilapia sp. "ruaha blue" 2	Astatotilapia calliptera Massoko	0.106601	43.2467
Astatotilapia sp. "ruaha red cheek"	Astatotilapia bloyeti 3	Paralabidochromis paucidens	0.106505	9.18135
Astatotilapia bloyeti	Astatotilapia sp. "ruaha red cheek"	Pundamilia nyererei	0.106483	5.3934
Astatotilapia bloyeti 4	Astatotilapia bloyeti 2	Astatotilapia sp. "rukwa large yellow"	0.106186	7.97159
Astatotilapia gigliolii 4	Astatotilapia sp. "ruaha blue" 2	Astatotilapia calliptera Malawi	0.10602	36.8065
Astatotilapia gigliolii 5	Astatotilapia sp. "ruaha blue" 2	Lethrinops gossei	0.10582	37.709
Astatotilapia sp. "longfin yellow"	Astatotilapia sp. "rufiji blue" 2	Paralabidochromis flavus	0.10578	5.88859
Astatotilapia gigliolii 4	Astatotilapia sp. "ruaha blue" 2	Alticorpus geoffreyi	0.10576	35.6472
Astatotilapia gigliolii	Astatotilapia sp. "ruaha blue" 2	Rhamphochromis woodi	0.105704	36.5246
Astatotilapia gigliolii 5	Astatotilapia sp. "ruaha blue" 2	Copadichromis likomae	0.105692	34.9306
Astatotilapia gigliolii	Astatotilapia sp. "ruaha blue" 2	Rhamphochromis longiceps	0.105658	38.9566
Astatotilapia gigliolii 3	Astatotilapia sp. "ruaha blue" 2	Lethrinops gossei	0.10565	36.6211
Astatotilapia sp. "longfin yellow"	Astatotilapia sp. "rufiji blue" 2	Pundamilia nyererei	0.105643	6.00124
Astatotilapia gigliolii	Astatotilapia sp. "ruaha blue"	Diplotaxodon limnothrissa	0.105637	39.3808
Astatotilapia gigliolii 3	Astatotilapia sp. "ruaha blue" 2	Copadichromis likomae	0.105535	34.2188
Astatotilapia gigliolii	Astatotilapia sp. "ruaha blue" 2	Astatotilapia calliptera Malawi	0.105531	35.7307
Astatotilapia gigliolii 2	Astatotilapia sp. "ruaha blue"	Otopharynx lithobates	0.105359	44.3029
Astatotilapia gigliolii 2	Astatotilapia sp. "ruaha blue"	Cynotilapia afra	0.105354	36.4748
Astatotilapia gigliolii 4	Astatotilapia sp. "ruaha blue" 2	Maylandia zebra	0.105304	39.9429
Astatotilapia gigliolii	Astatotilapia sp. "ruaha blue" 2	Alticorpus geoffreyi	0.10464	33.3338
Astatotilapia sp. "longfin yellow"	Astatotilapia sp. "rufiji blue" 2	Astatotilapia sp. "rukwa blue"	0.104636	4.78852
Astatotilapia gigliolii 5	Astatotilapia sp. "ruaha blue" 2	Otopharynx lithobates	0.104425	38.4422
Astatotilapia gigliolii	Astatotilapia sp. "ruaha blue" 2	Maylandia zebra	0.104365	36.8267
Astatotilapia gigliolii 3	Astatotilapia sp. "ruaha blue" 2	Otopharynx lithobates	0.104282	37.5239
Astatotilapia gigliolii 5	Astatotilapia sp. "ruaha blue" 2	Cynotilapia afra	0.104149	32.8123
Astatotilapia gigliolii 2	Astatotilapia sp. "ruaha blue"	Rhamphochromis woodi	0.104081	38.5632
Astatotilapia gigliolii 3	Astatotilapia sp. "ruaha blue" 2	Cynotilapia afra	0.103992	32.1058
Astatotilapia gigliolii 2	Astatotilapia sp. "ruaha blue"	Rhamphochromis longiceps	0.103971	42.5861
Astatotilapia gigliolii 4	Astatotilapia sp. "ruaha blue"	Diplotaxodon sp. "macrops ngulube"	0.103927	44.3623
Astatotilapia gigliolii 2	Astatotilapia sp. "ruaha blue"	Astatotilapia calliptera Malawi	0.103917	38.095
Astatotilapia sp. "rukwa large yellow"	Astatotilapia sp. "rufiji blue" 2	Harpagochromis sp. "checkmate"	0.103615	14.5563
Astatotilapia gigliolii 6	Astatotilapia sp. "ruaha blue" 2	Diplotaxodon limnothrissa	0.103329	41.6512
Astatotilapia bloyeti	Astatotilapia sp. "ruaha red cheek"	Harpagochromis sp. "checkmate"	0.103315	5.62285
Astatotilapia gigliolii 4	Astatotilapia sp. "ruaha blue" 2	Tyrannochromis nigriventer	0.10329	36.8277
Astatotilapia gigliolii 5	Astatotilapia sp. "ruaha blue" 2	Rhamphochromis woodi	0.103094	34.6186
Astatotilapia gigliolii 5	Astatotilapia sp. "ruaha blue" 2	Rhamphochromis longiceps	0.103024	37.3875
Astatotilapia gigliolii 2	Astatotilapia sp. "ruaha blue"	Alticorpus geoffreyi	0.102983	35.6052
Astatotilapia gigliolii 3	Astatotilapia sp. "ruaha blue" 2	Rhamphochromis woodi	0.102942	33.9157
Astatotilapia gigliolii 4	Astatotilapia gigliolii 6	Astatotilapia gigliolii	0.102884	17.7557
Astatotilapia gigliolii 3	Astatotilapia sp. "ruaha blue" 2	Rhamphochromis longiceps	0.102819	36.7921
Astatotilapia gigliolii 4	Astatotilapia sp. "ruaha blue"	Lethrinops gossei	0.102809	40.9478
Astatotilapia gigliolii 5	Astatotilapia sp. "ruaha blue" 2	Astatotilapia calliptera Malawi	0.102757	33.9341
Astatotilapia gigliolii 5	Astatotilapia sp. "ruaha blue"	Diplotaxodon limnothrissa	0.102723	37.8102
Astatotilapia gigliolii	Astatotilapia sp. "ruaha blue"	Diplotaxodon sp. "macrops ngulube"	0.102707	38.507
Astatotilapia gigliolii 3	Astatotilapia sp. "ruaha blue"	Diplotaxodon limnothrissa	0.102645	36.7085
Astatotilapia gigliolii 2	Astatotilapia sp. "ruaha blue"	Maylandia zebra	0.102642	40.0574
Astatotilapia gigliolii 3	Astatotilapia sp. "ruaha blue" 2	Astatotilapia calliptera Malawi	0.102545	33.2549
Astatotilapia gigliolii 4	Astatotilapia sp. "ruaha blue"	Copadichromis likomae	0.102491	37.442
Astatotilapia bloyeti	Astatotilapia bloyeti 4	Harpagochromis vittatus	0.102392	6.74707
Astatotilapia bloyeti	Astatotilapia sp. "ruaha red cheek"	Paralabidochromis paucidens	0.102371	5.50279
Astatotilapia gigliolii	Astatotilapia sp. "ruaha blue" 2	Tyrannochromis nigriventer	0.102324	34.0843
Astatotilapia calliptera Malawi	Copadichromis likomae	Diplotaxodon limnothrissa	0.10223	13.1804
Astatotilapia gigliolii 4	Astatotilapia sp. "ruaha blue" 2	Astatotilapia calliptera Massoko	0.102104	40.4334
Astatotilapia gigliolii 5	Astatotilapia sp. "ruaha blue" 2	Alticorpus geoffreyi	0.10182	32.1624
Astatotilapia gigliolii 5	Astatotilapia sp. "ruaha blue" 2	Maylandia zebra	0.101741	35.534
Astatotilapia gigliolii	Astatotilapia sp. "ruaha blue"	Lethrinops gossei	0.101666	36.7621
Astatotilapia gigliolii 3	Astatotilapia sp. "ruaha blue" 2	Alticorpus geoffreyi	0.101646	31.659
Astatotilapia gigliolii	Astatotilapia sp. "ruaha blue" 2	Astatotilapia calliptera Massoko	0.101625	37.7812
Astatotilapia gigliolii 3	Astatotilapia sp. "ruaha blue" 2	Maylandia zebra	0.101489	35.1009
Astatotilapia gigliolii	Astatotilapia sp. "ruaha blue"	Copadichromis likomae	0.101363	33.9418
Astatotilapia gigliolii 4	Astatotilapia sp. "ruaha blue"	Otopharynx lithobates	0.101023	42.7336
Astatotilapia gigliolii 4	Astatotilapia sp. "ruaha blue"	Cynotilapia afra	0.101003	34.0334
Astatotilapia gigliolii 6	Astatotilapia sp. "ruaha blue" 2	Diplotaxodon sp. "macrops ngulube"	0.100588	41.7282
Astatotilapia gigliolii 2	Astatotilapia sp. "ruaha blue"	Tyrannochromis nigriventer	0.10054	36.7155
Astatotilapia sp. "rukwa large yellow"	Astatotilapia sp. "longfin yellow"	Astatotilapia sp. "ruaha red cheek"	0.100286	3.70968
Astatotilapia gigliolii	Astatotilapia sp. "ruaha blue"	Cynotilapia afra	0.100037	32.6513
Astatotilapia gigliolii 4	Astatotilapia sp. "ruaha blue"	Rhamphochromis woodi	0.0999769	38.2737
Astatotilapia gigliolii	Astatotilapia sp. "ruaha blue"	Otopharynx lithobates	0.0999576	37.9248
Astatotilapia gigliolii 4	Astatotilapia gigliolii 5	Astatotilapia gigliolii 2	0.0999416	16.9559
Astatotilapia gigliolii 4	Astatotilapia sp. "ruaha blue"	Rhamphochromis longiceps	0.0999369	40.8515
Astatotilapia gigliolii 2	Astatotilapia sp. "ruaha blue"	Astatotilapia calliptera Massoko	0.0999091	41.0461
Astatotilapia gigliolii 5	Astatotilapia sp. "ruaha blue"	Diplotaxodon sp. "macrops ngulube"	0.099782	37.6489
Astatotilapia sp. "rukwa blue"	Astatotilapia sp. "rufiji blue"	Pundamilia nyererei	0.0997367	10.397
Astatotilapia gigliolii 3	Astatotilapia sp. "ruaha blue"	Diplotaxodon sp. "macrops ngulube"	0.0996627	36.3683
Astatotilapia gigliolii 5	Astatotilapia sp. "ruaha blue" 2	Tyrannochromis nigriventer	0.0995499	32.9422
Astatotilapia sp. "rukwa blue"	Astatotilapia sp. "rufiji blue" 2	Paralabidochromis paucidens	0.0993274	16.7345
Astatotilapia gigliolii 3	Astatotilapia sp. "ruaha blue" 2	Tyrannochromis nigriventer	0.0993248	32.0043
Astatotilapia gigliolii 6	Astatotilapia sp. "ruaha blue" 2	Lethrinops gossei	0.0992807	37.6166
Astatotilapia gigliolii 6	Astatotilapia sp. "ruaha blue" 2	Copadichromis likomae	0.0992511	36.8356
Astatotilapia gigliolii 4	Astatotilapia sp. "ruaha blue"	Astatotilapia calliptera Malawi	0.0990731	35.3545
Astatotilapia bloyeti 4	Astatotilapia bloyeti 2	Astatotilapia sp. "rukwa sunset"	0.099033	7.21909
Astatotilapia sp. "rukwa blue"	Astatotilapia sp. "rufiji blue"	Paralabidochromis flavus	0.0989986	10.445
Astatotilapia gigliolii 4	Astatotilapia sp. "ruaha blue"	Alticorpus geoffreyi	0.0989699	33.7703
Astatotilapia gigliolii 5	Astatotilapia sp. "ruaha blue" 2	Astatotilapia calliptera Massoko	0.0989228	36.3247
Astatotilapia gigliolii 3	Astatotilapia sp. "ruaha blue" 2	Astatotilapia calliptera Massoko	0.0987758	35.5235
Astatotilapia gigliolii 5	Astatotilapia sp. "ruaha blue"	Lethrinops gossei	0.0987516	35.3745
Astatotilapia gigliolii	Astatotilapia sp. "ruaha blue"	Rhamphochromis woodi	0.0986435	34.0789
Astatotilapia gigliolii 3	Astatotilapia sp. "ruaha blue"	Lethrinops gossei	0.0985803	34.3324
Astatotilapia gigliolii	Astatotilapia sp. "ruaha blue"	Astatotilapia calliptera Malawi	0.0985803	34.0392
Astatotilapia gigliolii	Astatotilapia sp. "ruaha blue"	Rhamphochromis longiceps	0.0985666	36.5751
Astatotilapia gigliolii 5	Astatotilapia sp. "ruaha blue"	Copadichromis likomae	0.0984027	33.1322
Astatotilapia gigliolii 4	Astatotilapia sp. "ruaha blue"	Maylandia zebra	0.098329	37.6206
Astatotilapia gigliolii 3	Astatotilapia sp. "ruaha blue"	Copadichromis likomae	0.0982443	32.393
Astatotilapia sp. "longfin yellow"	Astatotilapia sp. "rufiji blue" 2	Harpagochromis sp. "checkmate"	0.0981419	6.37644
Astatotilapia gigliolii 6	Astatotilapia sp. "ruaha blue" 2	Otopharynx lithobates	0.0980075	40.6955
Astatotilapia sp. "rufiji blue"	Astatotilapia sp. "longfin yellow"	Astatotilapia sp. "ruaha red cheek"	0.0979328	4.02316
Astatotilapia calliptera Massoko	Copadichromis likomae	Diplotaxodon limnothrissa	0.0978625	12.6513
Astatotilapia gigliolii	Astatotilapia sp. "ruaha blue"	Alticorpus geoffreyi	0.0978409	31.3787
Astatotilapia gigliolii 4	Astatotilapia gigliolii 5	Astatotilapia gigliolii 3	0.0977666	12.4826
Astatotilapia gigliolii 6	Astatotilapia sp. "ruaha blue" 2	Cynotilapia afra	0.0976219	33.3482
Astatotilapia gigliolii	Astatotilapia sp. "ruaha blue"	Maylandia zebra	0.097383	34.4714
Astatotilapia sp. "rukwa sunset"	Diplotaxodon sp. "macrops ngulube"	Astatotilapia sp. "ruaha blue" 2	0.0972529	50.8514
Astatotilapia gigliolii 5	Astatotilapia sp. "ruaha blue"	Cynotilapia afra	0.0972155	31.128
Astatotilapia gigliolii 5	Astatotilapia sp. "ruaha blue"	Otopharynx lithobates	0.0971647	36.1727
Astatotilapia sp. "rukwa sunset"	Rhamphochromis woodi	Astatotilapia sp. "ruaha blue" 2	0.0971605	48.2421
Astatotilapia sp. "rukwa sunset"	Rhamphochromis longiceps	Astatotilapia sp. "ruaha blue" 2	0.0970901	48.4542
Astatotilapia gigliolii 3	Astatotilapia sp. "ruaha blue"	Cynotilapia afra	0.0970563	30.4046
Astatotilapia gigliolii 3	Astatotilapia sp. "ruaha blue"	Otopharynx lithobates	0.0970204	35.2692
Astatotilapia gigliolii 6	Astatotilapia sp. "ruaha blue" 2	Rhamphochromis woodi	0.0967168	35.1611
Astatotilapia gigliolii 6	Astatotilapia sp. "ruaha blue" 2	Rhamphochromis longiceps	0.0966241	38.4538
Astatotilapia sp. "rukwa sunset"	Diplotaxodon limnothrissa	Astatotilapia sp. "ruaha blue" 2	0.0966145	48.4925
Astatotilapia sp. "longfin yellow"	Astatotilapia sp. "rufiji blue" 2	Paralabidochromis paucidens	0.0964891	6.55486
Astatotilapia gigliolii 4	Astatotilapia sp. "ruaha blue"	Tyrannochromis nigriventer	0.0964275	35.0751
Astatotilapia sp. "rukwa sunset"	Astatotilapia calliptera Massoko	Astatotilapia sp. "ruaha blue" 2	0.0963985	48.2232
Astatotilapia sp. "rukwa sunset"	Maylandia zebra	Astatotilapia sp. "ruaha blue" 2	0.096248	48.9019
Astatotilapia sp. "rukwa sunset"	Tyrannochromis nigriventer	Astatotilapia sp. "ruaha blue" 2	0.0961689	49.1188
Astatotilapia sp. "rukwa sunset"	Astatotilapia calliptera Malawi	Astatotilapia sp. "ruaha blue" 2	0.0961655	49.3955
Astatotilapia sp. "rukwa sunset"	Otopharynx lithobates	Astatotilapia sp. "ruaha blue" 2	0.0961289	49.0157
Astatotilapia gigliolii 6	Astatotilapia sp. "ruaha blue"	Diplotaxodon limnothrissa	0.0960731	38.8862
Paralabidochromis paucidens	Harpagochromis sp. "checkmate"	Astatotilapia sp. "rufiji blue" 2	0.0960431	20.0431
Astatotilapia gigliolii 5	Astatotilapia sp. "ruaha blue"	Rhamphochromis woodi	0.0960116	32.2879
Astatotilapia sp. "rukwa sunset"	Cynotilapia afra	Astatotilapia sp. "ruaha blue" 2	0.0960101	49.0668
Astatotilapia gigliolii 5	Astatotilapia sp. "ruaha blue"	Rhamphochromis longiceps	0.0959108	35.0488
Astatotilapia gigliolii 6	Astatotilapia sp. "ruaha blue" 2	Astatotilapia calliptera Malawi	0.0959049	34.1724
Astatotilapia gigliolii 3	Astatotilapia sp. "ruaha blue"	Rhamphochromis woodi	0.0958592	31.5836
Astatotilapia gigliolii 5	Astatotilapia sp. "ruaha blue"	Astatotilapia calliptera Malawi	0.0957849	32.2751
Astatotilapia sp. "rukwa sunset"	Astatotilapia sp. "rufiji blue"	Harpagochromis vittatus	0.0957599	14.1936
Astatotilapia gigliolii 3	Astatotilapia sp. "ruaha blue"	Rhamphochromis longiceps	0.0957046	34.4201
Astatotilapia gigliolii 6	Astatotilapia sp. "ruaha blue" 2	Alticorpus geoffreyi	0.0956213	33.4225
Astatotilapia gigliolii 3	Astatotilapia sp. "ruaha blue"	Astatotilapia calliptera Malawi	0.0955715	31.5832
Astatotilapia sp. "rukwa sunset"	Diplotaxodon sp. "macrops ngulube"	Astatotilapia sp. "ruaha blue"	0.0954911	70.9276
Astatotilapia sp. "longfin yellow"	Astatotilapia sp. "rufiji blue" 2	Astatotilapia sp. "rukwa large yellow"	0.0954896	4.79231
Astatotilapia gigliolii	Astatotilapia sp. "ruaha blue"	Tyrannochromis nigriventer	0.0954542	32.254
Astatotilapia sp. "rukwa sunset"	Copadichromis likomae	Astatotilapia sp. "ruaha blue" 2	0.0954439	50.2778
Astatotilapia sp. "rukwa sunset"	Rhamphochromis woodi	Astatotilapia sp. "ruaha blue"	0.0954189	65.928
Astatotilapia gigliolii 4	Astatotilapia sp. "ruaha blue"	Astatotilapia calliptera Massoko	0.0953783	38.3786
Astatotilapia sp. "rukwa sunset"	Rhamphochromis longiceps	Astatotilapia sp. "ruaha blue"	0.095329	68.0274
Astatotilapia gigliolii 6	Astatotilapia sp. "ruaha blue" 2	Maylandia zebra	0.0951986	36.0552
Astatotilapia sp. "rukwa sunset"	Alticorpus geoffreyi	Astatotilapia sp. "ruaha blue" 2	0.0951404	48.4364
Astatotilapia sp. "rukwa sunset"	Diplotaxodon limnothrissa	Astatotilapia sp. "ruaha blue"	0.095105	68.4935
Astatotilapia gigliolii 5	Astatotilapia sp. "ruaha blue"	Alticorpus geoffreyi	0.0949994	30.2414
Astatotilapia sp. "rukwa sunset"	Lethrinops gossei	Astatotilapia sp. "ruaha blue" 2	0.0949637	49.6679
Astatotilapia gigliolii	Astatotilapia sp. "ruaha blue"	Astatotilapia calliptera Massoko	0.0948961	35.6163
Astatotilapia bloyeti	Astatotilapia bloyeti 4	Paralabidochromis flavus	0.0948298	5.15762
Astatotilapia gigliolii 3	Astatotilapia sp. "ruaha blue"	Alticorpus geoffreyi	0.0948238	29.7342
Astatotilapia gigliolii 5	Astatotilapia sp. "ruaha blue"	Maylandia zebra	0.0947379	33.2267
Astatotilapia sp. "rukwa sunset"	Astatotilapia calliptera Massoko	Astatotilapia sp. "ruaha blue"	0.0947332	67.4337
Astatotilapia sp. "rukwa sunset"	Maylandia zebra	Astatotilapia sp. "ruaha blue"	0.0945448	68.8962
Astatotilapia sp. "rukwa sunset"	Astatotilapia calliptera Malawi	Astatotilapia sp. "ruaha blue"	0.0945439	70.1254
Astatotilapia gigliolii 3	Astatotilapia sp. "ruaha blue"	Maylandia zebra	0.094485	32.7774
Astatotilapia sp. "rukwa sunset"	Cynotilapia afra	Astatotilapia sp. "ruaha blue"	0.0944572	69.3942
Astatotilapia sp. "rukwa sunset"	Tyrannochromis nigriventer	Astatotilapia sp. "ruaha blue"	0.0944486	68.1049
Astatotilapia sp. "rukwa sunset"	Otopharynx lithobates	Astatotilapia sp. "ruaha blue"	0.0943819	67.6495
Paralabidochromis paucidens	Pundamilia nyererei	Astatotilapia sp. "rufiji blue" 2	0.094157	18.8056
Astatotilapia sp. "rukwa sunset"	Copadichromis likomae	Astatotilapia sp. "ruaha blue"	0.0937397	69.5719
Astatotilapia sp. "rukwa sunset"	Alticorpus geoffreyi	Astatotilapia sp. "ruaha blue"	0.0935794	66.6085
Pundamilia nyererei	Diplotaxodon sp. "macrops ngulube"	Astatotilapia sp. "ruaha blue" 2	0.0934543	45.891
Astatotilapia sp. "rukwa sunset"	Lethrinops gossei	Astatotilapia sp. "ruaha blue"	0.0934206	68.9211
Pundamilia nyererei	Rhamphochromis woodi	Astatotilapia sp. "ruaha blue" 2	0.0933615	43.6129
Astatotilapia gigliolii 6	Astatotilapia sp. "ruaha blue" 2	Tyrannochromis nigriventer	0.0933497	33.1917
Pundamilia nyererei	Rhamphochromis longiceps	Astatotilapia sp. "ruaha blue" 2	0.0932908	43.8041
Paralabidochromis paucidens	Harpagochromis sp. "checkmate"	Astatotilapia sp. "rukwa blue"	0.0932475	17.1575
Astatotilapia gigliolii 6	Astatotilapia sp. "ruaha blue"	Diplotaxodon sp. "macrops ngulube"	0.0931452	38.5039
Harpagochromis vittatus	Diplotaxodon sp. "macrops ngulube"	Astatotilapia sp. "ruaha blue" 2	0.0930137	46.9475
Harpagochromis sp. "checkmate"	Diplotaxodon sp. "macrops ngulube"	Astatotilapia sp. "ruaha blue" 2	0.0929434	46.042
Harpagochromis vittatus	Rhamphochromis woodi	Astatotilapia sp. "ruaha blue" 2	0.0929209	44.6245
Astatotilapia sp. "rukwa blue"	Diplotaxodon sp. "macrops ngulube"	Astatotilapia sp. "ruaha blue" 2	0.0928742	48.8161
Harpagochromis sp. "checkmate"	Rhamphochromis woodi	Astatotilapia sp. "ruaha blue" 2	0.0928506	43.7812
Harpagochromis vittatus	Rhamphochromis longiceps	Astatotilapia sp. "ruaha blue" 2	0.0928501	44.786
Paralabidochromis flavus	Diplotaxodon sp. "macrops ngulube"	Astatotilapia sp. "ruaha blue" 2	0.0928401	46.3009
Pundamilia nyererei	Diplotaxodon limnothrissa	Astatotilapia sp. "ruaha blue" 2	0.0928133	43.877
Astatotilapia sp. "rukwa blue"	Rhamphochromis woodi	Astatotilapia sp. "ruaha blue" 2	0.0927813	46.2841
Harpagochromis sp. "checkmate"	Rhamphochromis longiceps	Astatotilapia sp. "ruaha blue" 2	0.0927798	43.9525
Paralabidochromis flavus	Rhamphochromis woodi	Astatotilapia sp. "ruaha blue" 2	0.0927472	43.8857
Astatotilapia sp. "rukwa blue"	Rhamphochromis longiceps	Astatotilapia sp. "ruaha blue" 2	0.0927106	46.5117
Astatotilapia sp. "rukwa blue"	Astatotilapia sp. "rufiji blue"	Harpagochromis sp. "checkmate"	0.092679	11.2993
Paralabidochromis flavus	Rhamphochromis longiceps	Astatotilapia sp. "ruaha blue" 2	0.0926765	44.114
Astatotilapia gigliolii 5	Astatotilapia sp. "ruaha blue"	Tyrannochromis nigriventer	0.0926591	31.1198
Pundamilia nyererei	Astatotilapia calliptera Massoko	Astatotilapia sp. "ruaha blue" 2	0.0925963	43.6075
Paralabidochromis paucidens	Diplotaxodon sp. "macrops ngulube"	Astatotilapia sp. "ruaha blue" 2	0.0925316	46.5825
Astatotilapia bloyeti	Astatotilapia bloyeti 4	Pundamilia nyererei	0.0924732	4.72783
Pundamilia nyererei	Maylandia zebra	Astatotilapia sp. "ruaha blue" 2	0.0924452	44.1682
Paralabidochromis paucidens	Rhamphochromis woodi	Astatotilapia sp. "ruaha blue" 2	0.0924387	44.1439
Astatotilapia gigliolii 3	Astatotilapia sp. "ruaha blue"	Tyrannochromis nigriventer	0.0924323	30.2032
Astatotilapia gigliolii 6	Astatotilapia sp. "ruaha blue" 2	Astatotilapia calliptera Massoko	0.0924088	37.9045
Harpagochromis vittatus	Diplotaxodon limnothrissa	Astatotilapia sp. "ruaha blue" 2	0.0923724	44.8871
Paralabidochromis paucidens	Rhamphochromis longiceps	Astatotilapia sp. "ruaha blue" 2	0.0923679	44.4001
Pundamilia nyererei	Tyrannochromis nigriventer	Astatotilapia sp. "ruaha blue" 2	0.0923657	44.4176
Pundamilia nyererei	Astatotilapia calliptera Malawi	Astatotilapia sp. "ruaha blue" 2	0.0923623	44.693
Pundamilia nyererei	Otopharynx lithobates	Astatotilapia sp. "ruaha blue" 2	0.0923256	44.257
Harpagochromis sp. "checkmate"	Diplotaxodon limnothrissa	Astatotilapia sp. "ruaha blue" 2	0.092302	44.0554
Astatotilapia sp. "rukwa blue"	Diplotaxodon limnothrissa	Astatotilapia sp. "ruaha blue" 2	0.0922327	46.5234
Pundamilia nyererei	Cynotilapia afra	Astatotilapia sp. "ruaha blue" 2	0.0922062	44.363
Paralabidochromis flavus	Diplotaxodon limnothrissa	Astatotilapia sp. "ruaha blue" 2	0.0921986	44.2016
Astatotilapia gigliolii 5	Astatotilapia sp. "ruaha blue"	Astatotilapia calliptera Massoko	0.0921737	34.205
Astatotilapia gigliolii 6	Astatotilapia sp. "ruaha blue"	Lethrinops gossei	0.0921603	35.1173
Harpagochromis vittatus	Astatotilapia calliptera Massoko	Astatotilapia sp. "ruaha blue" 2	0.0921553	44.6015
Harpagochromis sp. "checkmate"	Astatotilapia calliptera Massoko	Astatotilapia sp. "ruaha blue" 2	0.092085	43.7744
Astatotilapia gigliolii 3	Astatotilapia sp. "ruaha blue"	Astatotilapia calliptera Massoko	0.0920255	33.4053
Astatotilapia sp. "rukwa blue"	Astatotilapia calliptera Massoko	Astatotilapia sp. "ruaha blue" 2	0.0920157	46.1952
Harpagochromis vittatus	Maylandia zebra	Astatotilapia sp. "ruaha blue" 2	0.0920041	45.292
Paralabidochromis flavus	Astatotilapia calliptera Massoko	Astatotilapia sp. "ruaha blue" 2	0.0919816	43.9424
Astatotilapia sp. "longfin yellow"	Diplotaxodon sp. "macrops ngulube"	Astatotilapia sp. "ruaha blue" 2	0.0919676	50.4172
Harpagochromis sp. "checkmate"	Maylandia zebra	Astatotilapia sp. "ruaha blue" 2	0.0919338	44.379
Harpagochromis vittatus	Tyrannochromis nigriventer	Astatotilapia sp. "ruaha blue" 2	0.0919246	45.4482
Harpagochromis vittatus	Astatotilapia calliptera Malawi	Astatotilapia sp. "ruaha blue" 2	0.0919212	45.7301
Astatotilapia gigliolii 6	Astatotilapia sp. "ruaha blue"	Copadichromis likomae	0.0919087	34.7523
Astatotilapia sp. "chipwa"	Diplotaxodon sp. "macrops ngulube"	Astatotilapia sp. "ruaha blue" 2	0.0919035	47.4693
Paralabidochromis paucidens	Diplotaxodon limnothrissa	Astatotilapia sp. "ruaha blue" 2	0.0918899	44.4418
Harpagochromis vittatus	Otopharynx lithobates	Astatotilapia sp. "ruaha blue" 2	0.0918845	45.411
Astatotilapia sp. "longfin yellow"	Rhamphochromis woodi	Astatotilapia sp. "ruaha blue" 2	0.0918746	47.463
Astatotilapia sp. "rukwa blue"	Maylandia zebra	Astatotilapia sp. "ruaha blue" 2	0.0918645	46.9053
Harpagochromis sp. "checkmate"	Tyrannochromis nigriventer	Astatotilapia sp. "ruaha blue" 2	0.0918542	44.5741
Harpagochromis sp. "checkmate"	Astatotilapia calliptera Malawi	Astatotilapia sp. "ruaha blue" 2	0.0918508	44.8509
Paralabidochromis flavus	Maylandia zebra	Astatotilapia sp. "ruaha blue" 2	0.0918303	44.5369
Harpagochromis sp. "checkmate"	Otopharynx lithobates	Astatotilapia sp. "ruaha blue" 2	0.0918141	44.4422
Astatotilapia sp. "chipwa"	Rhamphochromis woodi	Astatotilapia sp. "ruaha blue" 2	0.0918105	45.0432
Astatotilapia sp. "longfin yellow"	Rhamphochromis longiceps	Astatotilapia sp. "ruaha blue" 2	0.0918038	47.6811
Astatotilapia sp. "rukwa blue"	Tyrannochromis nigriventer	Astatotilapia sp. "ruaha blue" 2	0.0917849	47.0666
Astatotilapia sp. "rukwa blue"	Astatotilapia calliptera Malawi	Astatotilapia sp. "ruaha blue" 2	0.0917815	47.3775
Harpagochromis vittatus	Cynotilapia afra	Astatotilapia sp. "ruaha blue" 2	0.091765	45.4624
Pundamilia nyererei	Diplotaxodon sp. "macrops ngulube"	Astatotilapia sp. "ruaha blue"	0.0917648	60.4016
Paralabidochromis flavus	Tyrannochromis nigriventer	Astatotilapia sp. "ruaha blue" 2	0.0917508	44.7368
Paralabidochromis flavus	Astatotilapia calliptera Malawi	Astatotilapia sp. "ruaha blue" 2	0.0917474	44.9706
Astatotilapia sp. "rukwa blue"	Otopharynx lithobates	Astatotilapia sp. "ruaha blue" 2	0.0917448	46.9708
Astatotilapia sp. "chipwa"	Rhamphochromis longiceps	Astatotilapia sp. "ruaha blue" 2	0.0917397	45.1976
Paralabidochromis flavus	Otopharynx lithobates	Astatotilapia sp. "ruaha blue" 2	0.0917107	44.5662
Harpagochromis sp. "checkmate"	Cynotilapia afra	Astatotilapia sp. "ruaha blue" 2	0.0916947	44.5364
Pundamilia nyererei	Rhamphochromis woodi	Astatotilapia sp. "ruaha blue"	0.0916923	56.5675
Paralabidochromis paucidens	Astatotilapia calliptera Massoko	Astatotilapia sp. "ruaha blue" 2	0.0916728	44.1996
Pundamilia nyererei	Copadichromis likomae	Astatotilapia sp. "ruaha blue" 2	0.0916377	45.2321
Astatotilapia sp. "rukwa blue"	Cynotilapia afra	Astatotilapia sp. "ruaha blue" 2	0.0916253	47.054
Pundamilia nyererei	Rhamphochromis longiceps	Astatotilapia sp. "ruaha blue"	0.0916021	58.0452
Paralabidochromis flavus	Cynotilapia afra	Astatotilapia sp. "ruaha blue" 2	0.0915912	44.7533
Paralabidochromis paucidens	Maylandia zebra	Astatotilapia sp. "ruaha blue" 2	0.0915215	44.7578
Harpagochromis vittatus	Diplotaxodon sp. "macrops ngulube"	Astatotilapia sp. "ruaha blue"	0.0914809	62.1038
Harpagochromis sp. "checkmate"	Diplotaxodon sp. "macrops ngulube"	Astatotilapia sp. "ruaha blue"	0.0914495	61.3992
Paralabidochromis paucidens	Tyrannochromis nigriventer	Astatotilapia sp. "ruaha blue" 2	0.0914419	44.9753
Paralabidochromis paucidens	Astatotilapia calliptera Malawi	Astatotilapia sp. "ruaha blue" 2	0.0914385	45.221
Harpagochromis vittatus	Rhamphochromis woodi	Astatotilapia sp. "ruaha blue"	0.0914084	58.1286
Paralabidochromis paucidens	Otopharynx lithobates	Astatotilapia sp. "ruaha blue" 2	0.0914018	44.8496
Pundamilia nyererei	Diplotaxodon limnothrissa	Astatotilapia sp. "ruaha blue"	0.0913772	58.4473
Harpagochromis sp. "checkmate"	Rhamphochromis woodi	Astatotilapia sp. "ruaha blue"	0.0913769	57.4673
Astatotilapia sp. "rukwa large yellow"	Diplotaxodon sp. "macrops ngulube"	Astatotilapia sp. "ruaha blue" 2	0.0913702	49.2829
Pundamilia nyererei	Alticorpus geoffreyi	Astatotilapia sp. "ruaha blue" 2	0.091333	43.7884
Astatotilapia sp. "longfin yellow"	Diplotaxodon limnothrissa	Astatotilapia sp. "ruaha blue" 2	0.0913255	47.8319
Harpagochromis vittatus	Rhamphochromis longiceps	Astatotilapia sp. "ruaha blue"	0.0913182	59.6255
Astatotilapia sp. "rukwa blue"	Diplotaxodon sp. "macrops ngulube"	Astatotilapia sp. "ruaha blue"	0.0913141	66.2955
Paralabidochromis flavus	Diplotaxodon sp. "macrops ngulube"	Astatotilapia sp. "ruaha blue"	0.0912998	61.7802
Astatotilapia sp. "rukwa large yellow"	Astatotilapia sp. "rufiji blue"	Pundamilia nyererei	0.0912926	9.47824
Harpagochromis sp. "checkmate"	Rhamphochromis longiceps	Astatotilapia sp. "ruaha blue"	0.0912867	58.9606
Paralabidochromis paucidens	Cynotilapia afra	Astatotilapia sp. "ruaha blue" 2	0.0912823	44.9657
Astatotilapia sp. "rukwa large yellow"	Rhamphochromis woodi	Astatotilapia sp. "ruaha blue" 2	0.0912772	46.5529
Astatotilapia sp. "chipwa"	Diplotaxodon limnothrissa	Astatotilapia sp. "ruaha blue" 2	0.0912614	45.3172
Astatotilapia sp. "rukwa blue"	Rhamphochromis woodi	Astatotilapia sp. "ruaha blue"	0.0912415	61.7565
Paralabidochromis flavus	Rhamphochromis woodi	Astatotilapia sp. "ruaha blue"	0.0912272	57.5737
Astatotilapia sp. "rukwa large yellow"	Rhamphochromis longiceps	Astatotilapia sp. "ruaha blue" 2	0.0912063	46.8547
Harpagochromis vittatus	Copadichromis likomae	Astatotilapia sp. "ruaha blue" 2	0.0911962	46.3707
Pundamilia nyererei	Lethrinops gossei	Astatotilapia sp. "ruaha blue" 2	0.0911555	44.8097
Astatotilapia sp. "rukwa blue"	Rhamphochromis longiceps	Astatotilapia sp. "ruaha blue"	0.0911513	63.6456
Paralabidochromis flavus	Rhamphochromis longiceps	Astatotilapia sp. "ruaha blue"	0.0911369	59.1935
Harpagochromis sp. "checkmate"	Copadichromis likomae	Astatotilapia sp. "ruaha blue" 2	0.0911258	45.4421
Astatotilapia sp. "longfin yellow"	Astatotilapia calliptera Massoko	Astatotilapia sp. "ruaha blue" 2	0.0911082	47.6458
Harpagochromis vittatus	Diplotaxodon limnothrissa	Astatotilapia sp. "ruaha blue"	0.0910932	60.2211
Harpagochromis sp. "checkmate"	Diplotaxodon limnothrissa	Astatotilapia sp. "ruaha blue"	0.0910617	59.4936
Astatotilapia sp. "rukwa blue"	Copadichromis likomae	Astatotilapia sp. "ruaha blue" 2	0.0910565	48.1783
Astatotilapia sp. "chipwa"	Astatotilapia calliptera Massoko	Astatotilapia sp. "ruaha blue" 2	0.0910441	45.0634
Paralabidochromis flavus	Copadichromis likomae	Astatotilapia sp. "ruaha blue" 2	0.0910223	45.5949
Pundamilia nyererei	Astatotilapia calliptera Massoko	Astatotilapia sp. "ruaha blue"	0.0910038	57.6276
Paralabidochromis paucidens	Diplotaxodon sp. "macrops ngulube"	Astatotilapia sp. "ruaha blue"	0.0909755	61.9857
Astatotilapia sp. "longfin yellow"	Maylandia zebra	Astatotilapia sp. "ruaha blue" 2	0.0909568	48.2155
Astatotilapia sp. "rukwa blue"	Diplotaxodon limnothrissa	Astatotilapia sp. "ruaha blue"	0.0909263	64.0252
Astatotilapia sp. "rufiji blue" 2	Diplotaxodon sp. "macrops ngulube"	Astatotilapia sp. "ruaha blue" 2	0.0909139	50.0963
Paralabidochromis flavus	Diplotaxodon limnothrissa	Astatotilapia sp. "ruaha blue"	0.0909119	59.6566
Paralabidochromis paucidens	Rhamphochromis woodi	Astatotilapia sp. "ruaha blue"	0.0909029	57.7017
Astatotilapia sp. "chipwa"	Maylandia zebra	Astatotilapia sp. "ruaha blue" 2	0.0908927	45.7463
Harpagochromis vittatus	Alticorpus geoffreyi	Astatotilapia sp. "ruaha blue" 2	0.0908913	44.839
Astatotilapia sp. "longfin yellow"	Tyrannochromis nigriventer	Astatotilapia sp. "ruaha blue" 2	0.0908772	48.4275
Astatotilapia sp. "longfin yellow"	Astatotilapia calliptera Malawi	Astatotilapia sp. "ruaha blue" 2	0.0908738	48.7234
Astatotilapia sp. "longfin yellow"	Otopharynx lithobates	Astatotilapia sp. "ruaha blue" 2	0.090837	48.4524
Harpagochromis sp. "checkmate"	Alticorpus geoffreyi	Astatotilapia sp. "ruaha blue" 2	0.0908209	43.953
Astatotilapia sp. "rufiji blue" 2	Rhamphochromis woodi	Astatotilapia sp. "ruaha blue" 2	0.0908208	47.2527
Pundamilia nyererei	Maylandia zebra	Astatotilapia sp. "ruaha blue"	0.0908146	58.6212
Pundamilia nyererei	Astatotilapia calliptera Malawi	Astatotilapia sp. "ruaha blue"	0.0908137	59.6975
Astatotilapia sp. "chipwa"	Tyrannochromis nigriventer	Astatotilapia sp. "ruaha blue" 2	0.090813	45.8596
Paralabidochromis paucidens	Rhamphochromis longiceps	Astatotilapia sp. "ruaha blue"	0.0908126	59.4621
Astatotilapia sp. "chipwa"	Astatotilapia calliptera Malawi	Astatotilapia sp. "ruaha blue" 2	0.0908096	46.2337
Astatotilapia sp. "chipwa"	Otopharynx lithobates	Astatotilapia sp. "ruaha blue" 2	0.0907729	45.8047
Astatotilapia sp. "rukwa blue"	Alticorpus geoffreyi	Astatotilapia sp. "ruaha blue" 2	0.0907515	46.4176
Astatotilapia sp. "rufiji blue" 2	Rhamphochromis longiceps	Astatotilapia sp. "ruaha blue" 2	0.0907499	47.5733
Astatotilapia sp. "rukwa large yellow"	Diplotaxodon limnothrissa	Astatotilapia sp. "ruaha blue" 2	0.0907277	46.9118
Pundamilia nyererei	Cynotilapia afra	Astatotilapia sp. "ruaha blue"	0.0907266	59.2152
Harpagochromis vittatus	Astatotilapia calliptera Massoko	Astatotilapia sp. "ruaha blue"	0.0907197	59.2404
Pundamilia nyererei	Tyrannochromis nigriventer	Astatotilapia sp. "ruaha blue"	0.090718	58.387
Astatotilapia sp. "longfin yellow"	Cynotilapia afra	Astatotilapia sp. "ruaha blue" 2	0.0907174	48.5762
Paralabidochromis flavus	Alticorpus geoffreyi	Astatotilapia sp. "ruaha blue" 2	0.0907173	44.0607
Harpagochromis vittatus	Lethrinops gossei	Astatotilapia sp. "ruaha blue" 2	0.0907137	45.8858
Paralabidochromis paucidens	Copadichromis likomae	Astatotilapia sp. "ruaha blue" 2	0.0907132	45.8847
Astatotilapia gigliolii 6	Astatotilapia sp. "ruaha blue"	Otopharynx lithobates	0.0906954	37.9873
Harpagochromis sp. "checkmate"	Astatotilapia calliptera Massoko	Astatotilapia sp. "ruaha blue"	0.0906882	58.6235
Astatotilapia sp. "chipwa"	Cynotilapia afra	Astatotilapia sp. "ruaha blue" 2	0.0906533	45.9097
Pundamilia nyererei	Otopharynx lithobates	Astatotilapia sp. "ruaha blue"	0.090651	57.9207
Harpagochromis sp. "checkmate"	Lethrinops gossei	Astatotilapia sp. "ruaha blue" 2	0.0906433	44.9585
Astatotilapia gigliolii 6	Astatotilapia sp. "ruaha blue"	Cynotilapia afra	0.0906373	31.4564
Paralabidochromis paucidens	Diplotaxodon limnothrissa	Astatotilapia sp. "ruaha blue"	0.0905875	59.8245
Astatotilapia sp. "rukwa blue"	Lethrinops gossei	Astatotilapia sp. "ruaha blue" 2	0.0905739	47.655
Astatotilapia calliptera Malawi	Copadichromis likomae	Diplotaxodon sp. "macrops ngulube"	0.0905552	11.4411
Astatotilapia sp. "rukwa blue"	Astatotilapia calliptera Massoko	Astatotilapia sp. "ruaha blue"	0.0905528	62.9308
Astatotilapia bloyeti 4	Astatotilapia bloyeti 2	Astatotilapia sp. "rufiji blue" 2	0.0905495	7.35271
Paralabidochromis flavus	Lethrinops gossei	Astatotilapia sp. "ruaha blue" 2	0.0905397	45.1523
Paralabidochromis flavus	Astatotilapia calliptera Massoko	Astatotilapia sp. "ruaha blue"	0.0905384	58.8076
Astatotilapia sp. "longfin yellow"	Diplotaxodon sp. "macrops ngulube"	Astatotilapia sp. "ruaha blue"	0.0905383	71.0855
Harpagochromis vittatus	Maylandia zebra	Astatotilapia sp. "ruaha blue"	0.0905304	60.5283
Harpagochromis vittatus	Astatotilapia calliptera Malawi	Astatotilapia sp. "ruaha blue"	0.0905296	61.4904
Astatotilapia sp. "rukwa large yellow"	Astatotilapia calliptera Massoko	Astatotilapia sp. "ruaha blue" 2	0.0905103	46.563
Harpagochromis sp. "checkmate"	Maylandia zebra	Astatotilapia sp. "ruaha blue"	0.0904989	59.7122
Harpagochromis sp. "checkmate"	Astatotilapia calliptera Malawi	Astatotilapia sp. "ruaha blue"	0.090498	60.7926
Astatotilapia sp. "longfin yellow"	Rhamphochromis woodi	Astatotilapia sp. "ruaha blue"	0.0904657	65.1637
Harpagochromis vittatus	Cynotilapia afra	Astatotilapia sp. "ruaha blue"	0.0904424	61.1382
Harpagochromis vittatus	Tyrannochromis nigriventer	Astatotilapia sp. "ruaha blue"	0.0904338	60.0622
Astatotilapia sp. "chipwa"	Diplotaxodon sp. "macrops ngulube"	Astatotilapia sp. "ruaha blue"	0.0904265	62.3688
Astatotilapia sp. "rukwa large yellow"	Astatotilapia sp. "rufiji blue" 2	Paralabidochromis paucidens	0.090419	13.4641
Harpagochromis sp. "checkmate"	Cynotilapia afra	Astatotilapia sp. "ruaha blue"	0.0904109	60.2577
Paralabidochromis paucidens	Alticorpus geoffreyi	Astatotilapia sp. "ruaha blue" 2	0.0904081	44.3138
Harpagochromis sp. "checkmate"	Tyrannochromis nigriventer	Astatotilapia sp. "ruaha blue"	0.0904023	59.353
Astatotilapia sp. "longfin yellow"	Rhamphochromis longiceps	Astatotilapia sp. "ruaha blue"	0.0903754	67.3277
Harpagochromis vittatus	Otopharynx lithobates	Astatotilapia sp. "ruaha blue"	0.0903668	59.7371
Astatotilapia sp. "rukwa blue"	Maylandia zebra	Astatotilapia sp. "ruaha blue"	0.0903635	64.3333
Astatotilapia sp. "rukwa blue"	Astatotilapia calliptera Malawi	Astatotilapia sp. "ruaha blue"	0.0903626	65.4721
Astatotilapia sp. "rukwa large yellow"	Maylandia zebra	Astatotilapia sp. "ruaha blue" 2	0.0903588	47.3388
Astatotilapia sp. "chipwa"	Rhamphochromis woodi	Astatotilapia sp. "ruaha blue"	0.0903539	58.3407
Paralabidochromis flavus	Maylandia zebra	Astatotilapia sp. "ruaha blue"	0.0903491	59.9237
Paralabidochromis flavus	Astatotilapia calliptera Malawi	Astatotilapia sp. "ruaha blue"	0.0903482	60.8698
Harpagochromis sp. "checkmate"	Otopharynx lithobates	Astatotilapia sp. "ruaha blue"	0.0903353	58.8836
Astatotilapia sp. "rukwa large yellow"	Tyrannochromis nigriventer	Astatotilapia sp. "ruaha blue" 2	0.0902791	47.4404
Astatotilapia sp. "rukwa large yellow"	Astatotilapia calliptera Malawi	Astatotilapia sp. "ruaha blue" 2	0.0902757	47.7844
Astatotilapia sp. "rukwa blue"	Cynotilapia afra	Astatotilapia sp. "ruaha blue"	0.0902754	64.8392
Astatotilapia sp. "rufiji blue" 2	Diplotaxodon limnothrissa	Astatotilapia sp. "ruaha blue" 2	0.0902711	47.5766
Astatotilapia sp. "rukwa blue"	Tyrannochromis nigriventer	Astatotilapia sp. "ruaha blue"	0.0902668	63.6531
Astatotilapia sp. "chipwa"	Rhamphochromis longiceps	Astatotilapia sp. "ruaha blue"	0.0902635	59.7903
Paralabidochromis flavus	Cynotilapia afra	Astatotilapia sp. "ruaha blue"	0.090261	60.5733
Paralabidochromis flavus	Tyrannochromis nigriventer	Astatotilapia sp. "ruaha blue"	0.0902524	59.5274
Astatotilapia sp. "rukwa large yellow"	Otopharynx lithobates	Astatotilapia sp. "ruaha blue" 2	0.0902389	47.3004
Astatotilapia sp. "rufiji blue"	Diplotaxodon sp. "macrops ngulube"	Astatotilapia sp. "ruaha blue" 2	0.0902335	47.3029
Paralabidochromis paucidens	Lethrinops gossei	Astatotilapia sp. "ruaha blue" 2	0.0902304	45.4159
Paralabidochromis paucidens	Astatotilapia calliptera Massoko	Astatotilapia sp. "ruaha blue"	0.0902139	59.0013
Astatotilapia sp. "rukwa blue"	Otopharynx lithobates	Astatotilapia sp. "ruaha blue"	0.0901998	63.2434
Paralabidochromis flavus	Otopharynx lithobates	Astatotilapia sp. "ruaha blue"	0.0901854	58.9791
Maylandia zebra	Copadichromis likomae	Diplotaxodon limnothrissa	0.0901714	11.3866
Astatotilapia sp. "longfin yellow"	Diplotaxodon limnothrissa	Astatotilapia sp. "ruaha blue"	0.0901501	68.1396
Astatotilapia sp. "longfin yellow"	Copadichromis likomae	Astatotilapia sp. "ruaha blue" 2	0.090148	49.6764
Astatotilapia sp. "rufiji blue"	Rhamphochromis woodi	Astatotilapia sp. "ruaha blue" 2	0.0901404	44.4882
Astatotilapia sp. "rukwa large yellow"	Cynotilapia afra	Astatotilapia sp. "ruaha blue" 2	0.0901193	47.4969
Astatotilapia sp. "chipwa"	Copadichromis likomae	Astatotilapia sp. "ruaha blue" 2	0.0900838	46.8387
Astatotilapia sp. "rufiji blue"	Rhamphochromis longiceps	Astatotilapia sp. "ruaha blue" 2	0.0900694	44.8971
Astatotilapia sp. "rufiji blue" 2	Astatotilapia calliptera Massoko	Astatotilapia sp. "ruaha blue" 2	0.0900535	47.2831
Astatotilapia sp. "chipwa"	Diplotaxodon limnothrissa	Astatotilapia sp. "ruaha blue"	0.0900383	60.38
Paralabidochromis paucidens	Maylandia zebra	Astatotilapia sp. "ruaha blue"	0.0900245	60.0431
Paralabidochromis paucidens	Astatotilapia calliptera Malawi	Astatotilapia sp. "ruaha blue"	0.0900236	61.0305
Pundamilia nyererei	Copadichromis likomae	Astatotilapia sp. "ruaha blue"	0.0900062	59.0443
Astatotilapia bloyeti 2	Diplotaxodon sp. "macrops ngulube"	Astatotilapia sp. "ruaha blue" 2	0.0899839	47.6938
Paralabidochromis paucidens	Cynotilapia afra	Astatotilapia sp. "ruaha blue"	0.0899365	60.6781
Paralabidochromis paucidens	Tyrannochromis nigriventer	Astatotilapia sp. "ruaha blue"	0.0899279	59.6749
Astatotilapia sp. "rufiji blue" 2	Maylandia zebra	Astatotilapia sp. "ruaha blue" 2	0.089902	48.1077
Astatotilapia bloyeti 2	Rhamphochromis woodi	Astatotilapia sp. "ruaha blue" 2	0.0898907	45.1998
Astatotilapia sp. "rukwa large yellow"	Diplotaxodon sp. "macrops ngulube"	Astatotilapia sp. "ruaha blue"	0.0898738	65.0643
Paralabidochromis paucidens	Otopharynx lithobates	Astatotilapia sp. "ruaha blue"	0.0898608	59.2024
Pundamilia nyererei	Alticorpus geoffreyi	Astatotilapia sp. "ruaha blue"	0.0898453	57.1577
Astatotilapia sp. "longfin yellow"	Alticorpus geoffreyi	Astatotilapia sp. "ruaha blue" 2	0.0898427	47.7885
Astatotilapia sp. "rufiji blue" 2	Tyrannochromis nigriventer	Astatotilapia sp. "ruaha blue" 2	0.0898223	48.1835
Astatotilapia bloyeti 2	Rhamphochromis longiceps	Astatotilapia sp. "ruaha blue" 2	0.0898197	45.3981
Astatotilapia sp. "rufiji blue" 2	Astatotilapia calliptera Malawi	Astatotilapia sp. "ruaha blue" 2	0.0898189	48.5788
Astatotilapia sp. "rukwa large yellow"	Rhamphochromis woodi	Astatotilapia sp. "ruaha blue"	0.0898011	60.4316
Astatotilapia sp. "rufiji blue" 2	Otopharynx lithobates	Astatotilapia sp. "ruaha blue" 2	0.0897821	48.0928
Astatotilapia sp. "chipwa"	Alticorpus geoffreyi	Astatotilapia sp. "ruaha blue" 2	0.0897785	45.2426
Astatotilapia sp. "longfin yellow"	Astatotilapia calliptera Massoko	Astatotilapia sp. "ruaha blue"	0.0897763	67.1207
Paralabidochromis paucidens	Paralabidochromis flavus	Astatotilapia sp. "rufiji blue" 2	0.0897499	19.45
Harpagochromis vittatus	Copadichromis likomae	Astatotilapia sp. "ruaha blue"	0.0897218	60.8763
Astatotilapia sp. "rukwa large yellow"	Rhamphochromis longiceps	Astatotilapia sp. "ruaha blue"	0.0897107	62.4612
Harpagochromis sp. "checkmate"	Copadichromis likomae	Astatotilapia sp. "ruaha blue"	0.0896902	60.1671
Pundamilia nyererei	Lethrinops gossei	Astatotilapia sp. "ruaha blue"	0.0896858	58.7928
Astatotilapia sp. "longfin yellow"	Lethrinops gossei	Astatotilapia sp. "ruaha blue" 2	0.089665	48.7689
Astatotilapia sp. "chipwa"	Astatotilapia calliptera Massoko	Astatotilapia sp. "ruaha blue"	0.0896644	59.5447
Astatotilapia sp. "rufiji blue" 2	Cynotilapia afra	Astatotilapia sp. "ruaha blue" 2	0.0896623	48.2815
Astatotilapia sp. "chipwa"	Lethrinops gossei	Astatotilapia sp. "ruaha blue" 2	0.0896007	46.409
Astatotilapia sp. "rufiji blue"	Diplotaxodon limnothrissa	Astatotilapia sp. "ruaha blue" 2	0.0895902	44.9347
Astatotilapia sp. "longfin yellow"	Maylandia zebra	Astatotilapia sp. "ruaha blue"	0.0895868	68.2785
Astatotilapia sp. "longfin yellow"	Astatotilapia calliptera Malawi	Astatotilapia sp. "ruaha blue"	0.089586	69.5391
Astatotilapia gigliolii 6	Astatotilapia sp. "ruaha blue"	Rhamphochromis woodi	0.0895848	32.5269
Harpagochromis vittatus	Alticorpus geoffreyi	Astatotilapia sp. "ruaha blue"	0.0895608	58.8307
Astatotilapia sp. "rukwa blue"	Copadichromis likomae	Astatotilapia sp. "ruaha blue"	0.0895547	64.9195
Astatotilapia sp. "rukwa large yellow"	Copadichromis likomae	Astatotilapia sp. "ruaha blue" 2	0.0895495	48.6019
Paralabidochromis flavus	Copadichromis likomae	Astatotilapia sp. "ruaha blue"	0.0895403	60.3224
Harpagochromis sp. "checkmate"	Alticorpus geoffreyi	Astatotilapia sp. "ruaha blue"	0.0895292	58.096
Astatotilapia sp. "longfin yellow"	Cynotilapia afra	Astatotilapia sp. "ruaha blue"	0.0894987	69.584
Astatotilapia sp. "longfin yellow"	Tyrannochromis nigriventer	Astatotilapia sp. "ruaha blue"	0.0894901	67.4133
Astatotilapia sp. "rukwa large yellow"	Diplotaxodon limnothrissa	Astatotilapia sp. "ruaha blue"	0.0894853	62.8904
Astatotilapia sp. "rufiji blue" 2	Diplotaxodon sp. "macrops ngulube"	Astatotilapia sp. "ruaha blue"	0.0894795	64.458
Astatotilapia sp. "chipwa"	Maylandia zebra	Astatotilapia sp. "ruaha blue"	0.0894749	60.7045
Astatotilapia sp. "chipwa"	Astatotilapia calliptera Malawi	Astatotilapia sp. "ruaha blue"	0.0894741	61.7855
Astatotilapia gigliolii 6	Astatotilapia sp. "ruaha blue"	Rhamphochromis longiceps	0.0894599	35.7033
Astatotilapia sp. "longfin yellow"	Otopharynx lithobates	Astatotilapia sp. "ruaha blue"	0.089423	67.359
Astatotilapia sp. "rufiji blue" 2	Rhamphochromis woodi	Astatotilapia sp. "ruaha blue"	0.0894068	60.0796
Harpagochromis vittatus	Lethrinops gossei	Astatotilapia sp. "ruaha blue"	0.0894013	60.5806
Astatotilapia sp. "rukwa blue"	Alticorpus geoffreyi	Astatotilapia sp. "ruaha blue"	0.0893936	62.2894
Astatotilapia sp. "chipwa"	Cynotilapia afra	Astatotilapia sp. "ruaha blue"	0.0893868	61.1993
Paralabidochromis flavus	Alticorpus geoffreyi	Astatotilapia sp. "ruaha blue"	0.0893792	58.1682
Astatotilapia sp. "chipwa"	Tyrannochromis nigriventer	Astatotilapia sp. "ruaha blue"	0.0893782	60.1082
Astatotilapia sp. "rufiji blue"	Astatotilapia calliptera Massoko	Astatotilapia sp. "ruaha blue" 2	0.0893725	44.485
Harpagochromis sp. "checkmate"	Lethrinops gossei	Astatotilapia sp. "ruaha blue"	0.0893697	59.7902
Astatotilapia bloyeti 2	Diplotaxodon limnothrissa	Astatotilapia sp. "ruaha blue" 2	0.0893404	45.5676
Astatotilapia sp. "rufiji blue" 2	Rhamphochromis longiceps	Astatotilapia sp. "ruaha blue"	0.0893164	62.0329
Astatotilapia sp. "chipwa"	Otopharynx lithobates	Astatotilapia sp. "ruaha blue"	0.0893111	59.7462
Astatotilapia sp. "rukwa large yellow"	Alticorpus geoffreyi	Astatotilapia sp. "ruaha blue" 2	0.0892441	46.7338
Astatotilapia sp. "rukwa blue"	Lethrinops gossei	Astatotilapia sp. "ruaha blue"	0.0892341	64.4709
Astatotilapia sp. "rufiji blue"	Maylandia zebra	Astatotilapia sp. "ruaha blue" 2	0.0892209	45.3624
Paralabidochromis flavus	Lethrinops gossei	Astatotilapia sp. "ruaha blue"	0.0892197	60.0118
Paralabidochromis paucidens	Copadichromis likomae	Astatotilapia sp. "ruaha blue"	0.0892154	60.5475
Astatotilapia sp. "chipwa"	Astatotilapia sp. "rukwa sunset"	Astatotilapia sp. "ruaha red cheek"	0.0891481	9.91247
Astatotilapia sp. "rufiji blue"	Tyrannochromis nigriventer	Astatotilapia sp. "ruaha blue" 2	0.0891411	45.2381
Astatotilapia sp. "rufiji blue"	Astatotilapia calliptera Malawi	Astatotilapia sp. "ruaha blue" 2	0.0891377	45.621
Astatotilapia bloyeti 2	Astatotilapia calliptera Massoko	Astatotilapia sp. "ruaha blue" 2	0.0891226	45.3367
Astatotilapia sp. "rukwa large yellow"	Astatotilapia calliptera Massoko	Astatotilapia sp. "ruaha blue"	0.0891112	61.8
Astatotilapia sp. "rukwa large yellow"	Astatotilapia sp. "rufiji blue"	Paralabidochromis flavus	0.0891009	9.27493
Astatotilapia sp. "rufiji blue"	Otopharynx lithobates	Astatotilapia sp. "ruaha blue" 2	0.0891008	45.1245
Astatotilapia sp. "rufiji blue" 2	Copadichromis likomae	Astatotilapia sp. "ruaha blue" 2	0.0890922	49.435
Astatotilapia sp. "rufiji blue" 2	Diplotaxodon limnothrissa	Astatotilapia sp. "ruaha blue"	0.0890909	62.2865
Astatotilapia sp. "rukwa large yellow"	Lethrinops gossei	Astatotilapia sp. "ruaha blue" 2	0.0890662	48.0146
Paralabidochromis paucidens	Alticorpus geoffreyi	Astatotilapia sp. "ruaha blue"	0.0890543	58.3021
Astatotilapia sp. "rufiji blue"	Cynotilapia afra	Astatotilapia sp. "ruaha blue" 2	0.088981	45.3807
Astatotilapia bloyeti 2	Maylandia zebra	Astatotilapia sp. "ruaha blue" 2	0.0889709	45.7509
Cynotilapia afra	Copadichromis likomae	Diplotaxodon limnothrissa	0.0889384	10.6151
Astatotilapia sp. "rukwa large yellow"	Maylandia zebra	Astatotilapia sp. "ruaha blue"	0.0889216	63.2541
Astatotilapia sp. "rukwa large yellow"	Astatotilapia calliptera Malawi	Astatotilapia sp. "ruaha blue"	0.0889207	64.1919
Paralabidochromis paucidens	Lethrinops gossei	Astatotilapia sp. "ruaha blue"	0.0888947	60.1356
Astatotilapia bloyeti 2	Tyrannochromis nigriventer	Astatotilapia sp. "ruaha blue" 2	0.0888911	46.0752
Astatotilapia bloyeti 2	Astatotilapia calliptera Malawi	Astatotilapia sp. "ruaha blue" 2	0.0888877	46.5025
Astatotilapia gigliolii 6	Astatotilapia sp. "ruaha blue"	Astatotilapia calliptera Malawi	0.0888792	32.2944
Astatotilapia sp. "rufiji blue" 2	Astatotilapia sp. "longfin yellow"	Astatotilapia sp. "ruaha red cheek"	0.0888602	3.54058
Astatotilapia bloyeti 2	Otopharynx lithobates	Astatotilapia sp. "ruaha blue" 2	0.0888509	45.9451
Astatotilapia sp. "rukwa large yellow"	Cynotilapia afra	Astatotilapia sp. "ruaha blue"	0.0888335	63.7054
Astatotilapia sp. "rufiji blue"	Diplotaxodon sp. "macrops ngulube"	Astatotilapia sp. "ruaha blue"	0.0888277	61.4037
Astatotilapia sp. "rukwa large yellow"	Tyrannochromis nigriventer	Astatotilapia sp. "ruaha blue"	0.0888248	62.4648
Astatotilapia sp. "rufiji blue" 2	Alticorpus geoffreyi	Astatotilapia sp. "ruaha blue" 2	0.0887866	47.5118
Astatotilapia sp. "longfin yellow"	Copadichromis likomae	Astatotilapia sp. "ruaha blue"	0.0887773	69.0712
Astatotilapia sp. "rukwa large yellow"	Otopharynx lithobates	Astatotilapia sp. "ruaha blue"	0.0887577	61.9246
Astatotilapia sp. "rufiji blue"	Rhamphochromis woodi	Astatotilapia sp. "ruaha blue"	0.0887549	56.7562
Astatotilapia gigliolii 6	Astatotilapia sp. "ruaha blue"	Alticorpus geoffreyi	0.0887537	31.169
Astatotilapia bloyeti 2	Cynotilapia afra	Astatotilapia sp. "ruaha blue" 2	0.088731	46.035
Astatotilapia sp. "rufiji blue" 2	Astatotilapia calliptera Massoko	Astatotilapia sp. "ruaha blue"	0.0887166	61.3438
Astatotilapia sp. "chipwa"	Copadichromis likomae	Astatotilapia sp. "ruaha blue"	0.0886654	61.033
Astatotilapia sp. "rufiji blue"	Rhamphochromis longiceps	Astatotilapia sp. "ruaha blue"	0.0886644	58.744
Astatotilapia sp. "longfin yellow"	Alticorpus geoffreyi	Astatotilapia sp. "ruaha blue"	0.0886162	66.0947
Astatotilapia sp. "rufiji blue" 2	Lethrinops gossei	Astatotilapia sp. "ruaha blue" 2	0.0886086	48.8725
Paralabidochromis paucidens	Harpagochromis sp. "checkmate"	Astatotilapia sp. "rukwa large yellow"	0.0885815	13.4211
Astatotilapia bloyeti	Astatotilapia bloyeti 4	Harpagochromis sp. "checkmate"	0.0885507	4.98339
Astatotilapia sp. "rufiji blue" 2	Maylandia zebra	Astatotilapia sp. "ruaha blue"	0.088527	62.753
Astatotilapia sp. "rufiji blue" 2	Astatotilapia calliptera Malawi	Astatotilapia sp. "ruaha blue"	0.0885261	63.6819
Astatotilapia sp. "chipwa"	Alticorpus geoffreyi	Astatotilapia sp. "ruaha blue"	0.0885042	58.9146
Astatotilapia bloyeti 3	Diplotaxodon sp. "macrops ngulube"	Astatotilapia sp. "ruaha blue" 2	0.0884811	43.9383
Astatotilapia sp. "longfin yellow"	Lethrinops gossei	Astatotilapia sp. "ruaha blue"	0.0884565	67.9513
Astatotilapia sp. "rufiji blue"	Diplotaxodon limnothrissa	Astatotilapia sp. "ruaha blue"	0.0884388	59.1352
Astatotilapia sp. "rufiji blue" 2	Cynotilapia afra	Astatotilapia sp. "ruaha blue"	0.0884388	63.2529
Astatotilapia sp. "rufiji blue" 2	Tyrannochromis nigriventer	Astatotilapia sp. "ruaha blue"	0.0884302	61.9801
Astatotilapia sp. "ruaha red cheek"	Diplotaxodon sp. "macrops ngulube"	Astatotilapia sp. "ruaha blue" 2	0.0884195	44.2781
Astatotilapia bloyeti 2	Diplotaxodon sp. "macrops ngulube"	Astatotilapia sp. "ruaha blue"	0.0884152	64.3777
Astatotilapia sp. "rufiji blue"	Copadichromis likomae	Astatotilapia sp. "ruaha blue" 2	0.0884105	46.4369
Astatotilapia bloyeti 3	Rhamphochromis woodi	Astatotilapia sp. "ruaha blue" 2	0.0883878	41.87
Astatotilapia sp. "rufiji blue" 2	Otopharynx lithobates	Astatotilapia sp. "ruaha blue"	0.0883629	61.5721
Astatotilapia sp. "chipwa"	Lethrinops gossei	Astatotilapia sp. "ruaha blue"	0.0883445	60.8623
Astatotilapia bloyeti 2	Rhamphochromis woodi	Astatotilapia sp. "ruaha blue"	0.0883424	59.8527
Astatotilapia sp. "ruaha red cheek"	Rhamphochromis woodi	Astatotilapia sp. "ruaha blue" 2	0.0883262	41.8981
Astatotilapia bloyeti 3	Rhamphochromis longiceps	Astatotilapia sp. "ruaha blue" 2	0.0883167	41.966
Paralabidochromis paucidens	Pundamilia nyererei	Astatotilapia sp. "rukwa blue"	0.0882996	16.5699
Astatotilapia sp. "ruaha red cheek"	Rhamphochromis longiceps	Astatotilapia sp. "ruaha blue" 2	0.0882551	42.1573
Astatotilapia bloyeti 2	Rhamphochromis longiceps	Astatotilapia sp. "ruaha blue"	0.0882518	61.5304
Astatotilapia bloyeti 2	Copadichromis likomae	Astatotilapia sp. "ruaha blue" 2	0.0881604	47.0503
Astatotilapia sp. "ruaha red cheek"	Astatotilapia bloyeti 2	Paralabidochromis paucidens	0.0881556	6.517
Astatotilapia gigliolii 6	Astatotilapia sp. "ruaha blue"	Maylandia zebra	0.0881452	33.4536
Astatotilapia sp. "rukwa large yellow"	Copadichromis likomae	Astatotilapia sp. "ruaha blue"	0.0881116	63.6499
Astatotilapia sp. "rufiji blue"	Alticorpus geoffreyi	Astatotilapia sp. "ruaha blue" 2	0.0881047	44.6195
Astatotilapia sp. "rufiji blue"	Astatotilapia calliptera Massoko	Astatotilapia sp. "ruaha blue"	0.0880643	57.887
Astatotilapia bloyeti 2	Diplotaxodon limnothrissa	Astatotilapia sp. "ruaha blue"	0.0880261	62.336
Astatotilapia sp. "rukwa large yellow"	Alticorpus geoffreyi	Astatotilapia sp. "ruaha blue"	0.0879503	61.0718
Astatotilapia sp. "rufiji blue"	Lethrinops gossei	Astatotilapia sp. "ruaha blue" 2	0.0879266	45.7981
Astatotilapia bloyeti 4	Astatotilapia bloyeti 3	Paralabidochromis flavus	0.0878991	10.0538
Astatotilapia sp. "rufiji blue"	Maylandia zebra	Astatotilapia sp. "ruaha blue"	0.0878745	59.4963
Astatotilapia sp. "rufiji blue"	Astatotilapia calliptera Malawi	Astatotilapia sp. "ruaha blue"	0.0878736	60.0913
Astatotilapia bloyeti 2	Alticorpus geoffreyi	Astatotilapia sp. "ruaha blue" 2	0.0878545	45.5427
Astatotilapia bloyeti 3	Diplotaxodon limnothrissa	Astatotilapia sp. "ruaha blue" 2	0.0878366	42.276
Astatotilapia sp. "rukwa large yellow"	Lethrinops gossei	Astatotilapia sp. "ruaha blue"	0.0877905	63.1258
Astatotilapia sp. "rufiji blue"	Cynotilapia afra	Astatotilapia sp. "ruaha blue"	0.0877862	59.6299
Astatotilapia sp. "rufiji blue"	Tyrannochromis nigriventer	Astatotilapia sp. "ruaha blue"	0.0877776	58.4154
Astatotilapia sp. "ruaha red cheek"	Diplotaxodon limnothrissa	Astatotilapia sp. "ruaha blue" 2	0.0877749	42.2722
Astatotilapia sp. "rufiji blue" 2	Copadichromis likomae	Astatotilapia sp. "ruaha blue"	0.0877166	63.1191
Astatotilapia sp. "rufiji blue"	Otopharynx lithobates	Astatotilapia sp. "ruaha blue"	0.0877103	58.0577
Astatotilapia bloyeti 2	Lethrinops gossei	Astatotilapia sp. "ruaha blue" 2	0.0876763	46.5635
Astatotilapia bloyeti 2	Astatotilapia calliptera Massoko	Astatotilapia sp. "ruaha blue"	0.0876514	61.4065
Astatotilapia bloyeti 3	Astatotilapia calliptera Massoko	Astatotilapia sp. "ruaha blue" 2	0.0876185	42.135
Astatotilapia sp. "ruaha red cheek"	Astatotilapia calliptera Massoko	Astatotilapia sp. "ruaha blue" 2	0.0875568	42.2395
Astatotilapia sp. "rufiji blue" 2	Alticorpus geoffreyi	Astatotilapia sp. "ruaha blue"	0.0875552	60.7164
Astatotilapia bloyeti 3	Maylandia zebra	Astatotilapia sp. "ruaha blue" 2	0.0874665	42.0326
Astatotilapia bloyeti 2	Maylandia zebra	Astatotilapia sp. "ruaha blue"	0.0874615	62.1959
Astatotilapia bloyeti 2	Astatotilapia calliptera Malawi	Astatotilapia sp. "ruaha blue"	0.0874607	63.7577
Astatotilapia sp. "longfin yellow"	Astatotilapia sp. "rufiji blue" 2	Astatotilapia sp. "rukwa sunset"	0.0874059	4.10477
Astatotilapia sp. "ruaha red cheek"	Maylandia zebra	Astatotilapia sp. "ruaha blue" 2	0.0874048	42.1324
Astatotilapia sp. "rufiji blue" 2	Lethrinops gossei	Astatotilapia sp. "ruaha blue"	0.0873954	62.7327
Astatotilapia bloyeti 3	Tyrannochromis nigriventer	Astatotilapia sp. "ruaha blue" 2	0.0873866	42.4901
Astatotilapia bloyeti 3	Astatotilapia calliptera Malawi	Astatotilapia sp. "ruaha blue" 2	0.0873832	42.9358
Astatotilapia bloyeti 2	Cynotilapia afra	Astatotilapia sp. "ruaha blue"	0.0873732	62.9795
Astatotilapia bloyeti 2	Tyrannochromis nigriventer	Astatotilapia sp. "ruaha blue"	0.0873646	61.8875
Astatotilapia bloyeti 4	Astatotilapia bloyeti 3	Pundamilia nyererei	0.0873594	8.54991
Astatotilapia bloyeti 3	Otopharynx lithobates	Astatotilapia sp. "ruaha blue" 2	0.0873463	42.4525
Astatotilapia sp. "ruaha red cheek"	Tyrannochromis nigriventer	Astatotilapia sp. "ruaha blue" 2	0.0873249	42.5981
Astatotilapia sp. "ruaha red cheek"	Astatotilapia calliptera Malawi	Astatotilapia sp. "ruaha blue" 2	0.0873215	42.9837
Astatotilapia bloyeti 2	Otopharynx lithobates	Astatotilapia sp. "ruaha blue"	0.0872973	61.375
Astatotilapia sp. "ruaha red cheek"	Otopharynx lithobates	Astatotilapia sp. "ruaha blue" 2	0.0872846	42.4551
Astatotilapia bloyeti 3	Cynotilapia afra	Astatotilapia sp. "ruaha blue" 2	0.0872262	42.4911
Astatotilapia sp. "ruaha red cheek"	Cynotilapia afra	Astatotilapia sp. "ruaha blue" 2	0.0871645	42.5405
Astatotilapia sp. "rufiji blue"	Copadichromis likomae	Astatotilapia sp. "ruaha blue"	0.0870635	59.6891
Astatotilapia bloyeti 3	Diplotaxodon sp. "macrops ngulube"	Astatotilapia sp. "ruaha blue"	0.0870159	59.9952
Astatotilapia calliptera Massoko	Copadichromis likomae	Diplotaxodon sp. "macrops ngulube"	0.0869567	10.9604
Paralabidochromis paucidens	Paralabidochromis flavus	Astatotilapia sp. "rukwa blue"	0.086945	17.451
Astatotilapia bloyeti 3	Rhamphochromis woodi	Astatotilapia sp. "ruaha blue"	0.086943	55.9571
Astatotilapia sp. "ruaha red cheek"	Diplotaxodon sp. "macrops ngulube"	Astatotilapia sp. "ruaha blue"	0.0869331	61.9524
Astatotilapia sp. "rufiji blue"	Alticorpus geoffreyi	Astatotilapia sp. "ruaha blue"	0.086902	57.2855
Astatotilapia sp. "ruaha red cheek"	Rhamphochromis woodi	Astatotilapia sp. "ruaha blue"	0.0868602	56.81
Astatotilapia bloyeti 3	Rhamphochromis longiceps	Astatotilapia sp. "ruaha blue"	0.0868523	57.2016
Astatotilapia sp. "ruaha red cheek"	Rhamphochromis longiceps	Astatotilapia sp. "ruaha blue"	0.0867695	58.6032
Astatotilapia sp. "rufiji blue"	Lethrinops gossei	Astatotilapia sp. "ruaha blue"	0.086742	59.1027
Astatotilapia bloyeti 3	Copadichromis likomae	Astatotilapia sp. "ruaha blue" 2	0.0866546	43.2217
Astatotilapia bloyeti 2	Copadichromis likomae	Astatotilapia sp. "ruaha blue"	0.0866502	62.9561
Astatotilapia bloyeti 3	Diplotaxodon limnothrissa	Astatotilapia sp. "ruaha blue"	0.0866262	58.2977
Astatotilapia sp. "ruaha red cheek"	Copadichromis likomae	Astatotilapia sp. "ruaha blue" 2	0.0865929	43.2965
Astatotilapia bloyeti 4	Diplotaxodon sp. "macrops ngulube"	Astatotilapia sp. "ruaha blue" 2	0.0865543	42.5308
Astatotilapia sp. "ruaha red cheek"	Diplotaxodon limnothrissa	Astatotilapia sp. "ruaha blue"	0.0865434	59.3529
Astatotilapia bloyeti 2	Alticorpus geoffreyi	Astatotilapia sp. "ruaha blue"	0.0864886	60.8938
Astatotilapia bloyeti 4	Rhamphochromis woodi	Astatotilapia sp. "ruaha blue" 2	0.0864608	40.4875
Astatotilapia gigliolii 6	Astatotilapia sp. "ruaha blue"	Tyrannochromis nigriventer	0.0864115	31.1282
Astatotilapia bloyeti 4	Rhamphochromis longiceps	Astatotilapia sp. "ruaha blue" 2	0.0863895	40.6404
Astatotilapia bloyeti 3	Alticorpus geoffreyi	Astatotilapia sp. "ruaha blue" 2	0.0863482	42.1779
Paralabidochromis paucidens	Harpagochromis sp. "checkmate"	Astatotilapia sp. "longfin yellow"	0.0863399	13.7549
Astatotilapia bloyeti 2	Lethrinops gossei	Astatotilapia sp. "ruaha blue"	0.0863286	62.6089
Astatotilapia sp. "ruaha red cheek"	Alticorpus geoffreyi	Astatotilapia sp. "ruaha blue" 2	0.0862864	42.1046
Astatotilapia bloyeti 3	Astatotilapia calliptera Massoko	Astatotilapia sp. "ruaha blue"	0.0862509	57.7054
Astatotilapia bloyeti 3	Lethrinops gossei	Astatotilapia sp. "ruaha blue" 2	0.0861697	42.8706
Astatotilapia sp. "ruaha red cheek"	Astatotilapia calliptera Massoko	Astatotilapia sp. "ruaha blue"	0.0861681	58.9681
Astatotilapia sp. "ruaha red cheek"	Lethrinops gossei	Astatotilapia sp. "ruaha blue" 2	0.086108	42.8923
Astatotilapia bloyeti 3	Maylandia zebra	Astatotilapia sp. "ruaha blue"	0.0860608	57.3214
Astatotilapia bloyeti 3	Astatotilapia calliptera Malawi	Astatotilapia sp. "ruaha blue"	0.0860599	59.1847
Astatotilapia sp. "ruaha red cheek"	Maylandia zebra	Astatotilapia sp. "ruaha blue"	0.0859779	58.5963
Astatotilapia sp. "ruaha red cheek"	Astatotilapia calliptera Malawi	Astatotilapia sp. "ruaha blue"	0.085977	60.3486
Astatotilapia bloyeti 3	Cynotilapia afra	Astatotilapia sp. "ruaha blue"	0.0859723	58.6152
Astatotilapia bloyeti 3	Tyrannochromis nigriventer	Astatotilapia sp. "ruaha blue"	0.0859637	57.4259
Astatotilapia bloyeti 4	Diplotaxodon limnothrissa	Astatotilapia sp. "ruaha blue" 2	0.0859083	40.8679
Astatotilapia bloyeti 3	Otopharynx lithobates	Astatotilapia sp. "ruaha blue"	0.0858963	57.1836
Astatotilapia sp. "ruaha red cheek"	Cynotilapia afra	Astatotilapia sp. "ruaha blue"	0.0858895	59.7244
Astatotilapia sp. "ruaha red cheek"	Tyrannochromis nigriventer	Astatotilapia sp. "ruaha blue"	0.0858808	58.5231
Astatotilapia sp. "ruaha red cheek"	Otopharynx lithobates	Astatotilapia sp. "ruaha blue"	0.0858134	58.2073
Astatotilapia bloyeti 4	Astatotilapia calliptera Massoko	Astatotilapia sp. "ruaha blue" 2	0.0856898	40.7054
Paralabidochromis paucidens	Harpagochromis sp. "checkmate"	Astatotilapia sp. "rufiji blue"	0.0856894	16.7163
Astatotilapia gigliolii 6	Astatotilapia sp. "ruaha blue"	Astatotilapia calliptera Massoko	0.0856112	35.27
Astatotilapia bloyeti 4	Maylandia zebra	Astatotilapia sp. "ruaha blue" 2	0.0855375	40.7382
Astatotilapia bloyeti 4	Tyrannochromis nigriventer	Astatotilapia sp. "ruaha blue" 2	0.0854574	40.9813
Astatotilapia bloyeti 4	Astatotilapia calliptera Malawi	Astatotilapia sp. "ruaha blue" 2	0.085454	41.4974
Astatotilapia bloyeti 4	Otopharynx lithobates	Astatotilapia sp. "ruaha blue" 2	0.085417	40.9741
Astatotilapia bloyeti 4	Cynotilapia afra	Astatotilapia sp. "ruaha blue" 2	0.0852967	41.1074
Astatotilapia bloyeti 3	Copadichromis likomae	Astatotilapia sp. "ruaha blue"	0.0852482	58.2947
Astatotilapia sp. "ruaha red cheek"	Copadichromis likomae	Astatotilapia sp. "ruaha blue"	0.0851652	59.4789
Astatotilapia bloyeti 3	Alticorpus geoffreyi	Astatotilapia sp. "ruaha blue"	0.0850863	56.9484
Astatotilapia bloyeti 4	Diplotaxodon sp. "macrops ngulube"	Astatotilapia sp. "ruaha blue"	0.0850796	58.666
Astatotilapia bloyeti 4	Rhamphochromis woodi	Astatotilapia sp. "ruaha blue"	0.0850066	54.5341
Astatotilapia sp. "ruaha red cheek"	Alticorpus geoffreyi	Astatotilapia sp. "ruaha blue"	0.0850034	57.65
Astatotilapia bloyeti 3	Lethrinops gossei	Astatotilapia sp. "ruaha blue"	0.0849261	58.2156
Astatotilapia bloyeti 4	Rhamphochromis longiceps	Astatotilapia sp. "ruaha blue"	0.0849157	55.9226
Astatotilapia sp. "longfin yellow"	Astatotilapia sp. "rufiji blue"	Paralabidochromis flavus	0.0848922	4.17536
Astatotilapia sp. "ruaha red cheek"	Lethrinops gossei	Astatotilapia sp. "ruaha blue"	0.0848431	59.3515
Astatotilapia bloyeti 4	Copadichromis likomae	Astatotilapia sp. "ruaha blue" 2	0.0847238	41.7957
Astatotilapia sp. "longfin yellow"	Astatotilapia sp. "rufiji blue" 2	Astatotilapia sp. "chipwa"	0.0847229	6.01774
Astatotilapia bloyeti 4	Astatotilapia bloyeti 3	Astatotilapia sp. "rukwa blue"	0.0847148	8.95672
Astatotilapia bloyeti 4	Diplotaxodon limnothrissa	Astatotilapia sp. "ruaha blue"	0.0846891	56.9066
Astatotilapia bloyeti 4	Alticorpus geoffreyi	Astatotilapia sp. "ruaha blue" 2	0.0844167	40.6127
Astatotilapia bloyeti 4	Astatotilapia calliptera Massoko	Astatotilapia sp. "ruaha blue"	0.0843131	56.2593
Astatotilapia sp. "rukwa large yellow"	Astatotilapia sp. "rufiji blue"	Harpagochromis sp. "checkmate"	0.08426	9.11752
Astatotilapia bloyeti 4	Lethrinops gossei	Astatotilapia sp. "ruaha blue" 2	0.0842379	41.3778
Astatotilapia bloyeti 4	Astatotilapia bloyeti 2	Astatotilapia sp. "rufiji blue"	0.0841233	6.97732
Astatotilapia bloyeti 4	Maylandia zebra	Astatotilapia sp. "ruaha blue"	0.0841225	56.1787
Astatotilapia bloyeti 4	Astatotilapia calliptera Malawi	Astatotilapia sp. "ruaha blue"	0.0841216	57.776
Astatotilapia bloyeti 4	Cynotilapia afra	Astatotilapia sp. "ruaha blue"	0.0840338	57.3033
Astatotilapia bloyeti 4	Tyrannochromis nigriventer	Astatotilapia sp. "ruaha blue"	0.0840252	55.876
Astatotilapia bloyeti 4	Otopharynx lithobates	Astatotilapia sp. "ruaha blue"	0.0839577	55.6012
Astatotilapia sp. "longfin yellow"	Astatotilapia sp. "rufiji blue"	Pundamilia nyererei	0.083845	4.29957
Paralabidochromis paucidens	Paralabidochromis flavus	Astatotilapia sp. "rukwa large yellow"	0.0835568	13.4476
Paralabidochromis paucidens	Pundamilia nyererei	Astatotilapia sp. "longfin yellow"	0.0833531	13.5216
Paralabidochromis paucidens	Pundamilia nyererei	Astatotilapia sp. "rukwa large yellow"	0.0833147	12.9811
Astatotilapia bloyeti 4	Copadichromis likomae	Astatotilapia sp. "ruaha blue"	0.0833081	56.987
Paralabidochromis paucidens	Pundamilia nyererei	Astatotilapia sp. "rufiji blue"	0.0831554	17.3287
Astatotilapia bloyeti 4	Alticorpus geoffreyi	Astatotilapia sp. "ruaha blue"	0.083146	55.2072
Astatotilapia bloyeti	Astatotilapia sp. "ruaha red cheek"	Harpagochromis vittatus	0.0830951	5.8243
Astatotilapia bloyeti 4	Astatotilapia bloyeti 3	Harpagochromis sp. "checkmate"	0.083089	10.2022
Paralabidochromis paucidens	Harpagochromis sp. "checkmate"	Astatotilapia sp. "rukwa sunset"	0.0830806	10.6137
Astatotilapia bloyeti 4	Lethrinops gossei	Astatotilapia sp. "ruaha blue"	0.0829854	56.6703
Astatotilapia sp. "ruaha red cheek"	Astatotilapia bloyeti 3	Harpagochromis vittatus	0.0824914	9.72854
Astatotilapia bloyeti	Astatotilapia bloyeti 4	Astatotilapia sp. "rukwa blue"	0.0823162	4.60609
Astatotilapia bloyeti	Astatotilapia bloyeti 4	Astatotilapia sp. "longfin yellow"	0.0822177	6.23299
Astatotilapia bloyeti 4	Astatotilapia bloyeti 3	Astatotilapia sp. "rukwa large yellow"	0.0818785	9.73367
Astatotilapia sp. "rukwa sunset"	Astatotilapia sp. "rufiji blue" 2	Astatotilapia sp. "chipwa"	0.0813393	17.8835
Astatotilapia gigliolii 2	Astatotilapia gigliolii 3	Astatotilapia gigliolii 4	0.0813133	22.8362
Harpagochromis vittatus	Harpagochromis sp. "checkmate"	Astatotilapia sp. "rufiji blue" 2	0.0810255	19.8708
Astatotilapia sp. "rukwa blue"	Astatotilapia sp. "rufiji blue" 2	Harpagochromis vittatus	0.0809868	15.2812
Astatotilapia gigliolii 2	Astatotilapia gigliolii 3	Astatotilapia gigliolii 5	0.0807836	35.3501
Astatotilapia bloyeti 4	Astatotilapia bloyeti 3	Astatotilapia sp. "chipwa"	0.080426	11.6772
Paralabidochromis paucidens	Paralabidochromis flavus	Astatotilapia sp. "longfin yellow"	0.0803962	12.3644
Paralabidochromis paucidens	Paralabidochromis flavus	Astatotilapia sp. "rufiji blue"	0.0801569	15.9095
Astatotilapia bloyeti 4	Astatotilapia bloyeti 2	Astatotilapia sp. "chipwa"	0.079722	6.64483
Harpagochromis vittatus	Harpagochromis sp. "checkmate"	Astatotilapia sp. "rukwa blue"	0.079445	15.4988
Astatotilapia bloyeti	Astatotilapia bloyeti 4	Astatotilapia sp. "rukwa large yellow"	0.0793303	4.95123
Harpagochromis vittatus	Pundamilia nyererei	Astatotilapia sp. "rufiji blue" 2	0.0791076	18.9005
Astatotilapia sp. "rukwa blue"	Astatotilapia sp. "rufiji blue"	Paralabidochromis paucidens	0.0791074	10.8787
Astatotilapia bloyeti 4	Astatotilapia sp. "ruaha red cheek"	Astatotilapia sp. "chipwa"	0.0790787	10.8988
Paralabidochromis paucidens	Pundamilia nyererei	Astatotilapia sp. "rukwa sunset"	0.0790503	10.3276
Cynotilapia afra	Copadichromis likomae	Diplotaxodon sp. "macrops ngulube"	0.0789771	9.19862
Astatotilapia sp. "longfin yellow"	Astatotilapia sp. "rufiji blue"	Harpagochromis sp. "checkmate"	0.0786645	4.42337
Paralabidochromis paucidens	Harpagochromis sp. "checkmate"	Astatotilapia sp. "chipwa"	0.0786261	19.3713
Maylandia zebra	Copadichromis likomae	Diplotaxodon sp. "macrops ngulube"	0.0785207	9.6734
Paralabidochromis paucidens	Paralabidochromis flavus	Astatotilapia sp. "rukwa sunset"	0.0778073	10.8229
Astatotilapia calliptera Malawi	Alticorpus geoffreyi	Diplotaxodon limnothrissa	0.0776732	9.25551
Astatotilapia sp. "longfin yellow"	Astatotilapia sp. "rufiji blue"	Astatotilapia sp. "rukwa blue"	0.0775141	2.99718
Astatotilapia bloyeti	Diplotaxodon sp. "macrops ngulube"	Astatotilapia gigliolii 2	0.0772333	70.7777
Astatotilapia bloyeti 4	Astatotilapia bloyeti 3	Astatotilapia sp. "rukwa sunset"	0.0771775	9.72014
Astatotilapia bloyeti	Rhamphochromis woodi	Astatotilapia gigliolii 2	0.0771425	67.6552
Astatotilapia sp. "longfin yellow"	Astatotilapia sp. "rufiji blue" 2	Harpagochromis vittatus	0.0771274	5.85633
Astatotilapia bloyeti	Rhamphochromis longiceps	Astatotilapia gigliolii 2	0.0771201	69.3687
Astatotilapia bloyeti	Astatotilapia calliptera Massoko	Astatotilapia gigliolii 4	0.077118	59.6329
Astatotilapia bloyeti	Astatotilapia calliptera Malawi	Astatotilapia gigliolii 4	0.0771123	60.6049
Astatotilapia bloyeti	Diplotaxodon sp. "macrops ngulube"	Astatotilapia gigliolii 4	0.0769931	62.9291
Astatotilapia bloyeti	Rhamphochromis woodi	Astatotilapia gigliolii 4	0.076952	61.7642
Astatotilapia calliptera Malawi	Lethrinops gossei	Diplotaxodon limnothrissa	0.076909	9.3615
Astatotilapia bloyeti	Rhamphochromis longiceps	Astatotilapia gigliolii 4	0.0768743	63.4003
Astatotilapia bloyeti	Astatotilapia calliptera Massoko	Astatotilapia gigliolii 2	0.0768615	71.5439
Astatotilapia bloyeti	Astatotilapia calliptera Malawi	Astatotilapia gigliolii 2	0.0767411	72.8341
Astatotilapia bloyeti	Maylandia zebra	Astatotilapia gigliolii 4	0.0767272	59.0545
Astatotilapia bloyeti	Maylandia zebra	Astatotilapia gigliolii 2	0.0767155	67.3313
Astatotilapia bloyeti	Tyrannochromis nigriventer	Astatotilapia gigliolii 2	0.0766608	66.3135
Astatotilapia bloyeti	Diplotaxodon limnothrissa	Astatotilapia gigliolii 2	0.0766345	68.7343
Astatotilapia bloyeti	Tyrannochromis nigriventer	Astatotilapia gigliolii 4	0.0765751	57.2403
Astatotilapia bloyeti	Otopharynx lithobates	Astatotilapia gigliolii 2	0.0765224	67.634
Astatotilapia bloyeti	Otopharynx lithobates	Astatotilapia gigliolii 4	0.0764787	58.7155
Astatotilapia bloyeti	Diplotaxodon limnothrissa	Astatotilapia gigliolii 4	0.0763902	61.8121
Astatotilapia bloyeti	Cynotilapia afra	Astatotilapia gigliolii 2	0.0762863	66.1367
Astatotilapia bloyeti	Cynotilapia afra	Astatotilapia gigliolii 4	0.0762831	58.4436
Astatotilapia bloyeti 4	Astatotilapia bloyeti 2	Astatotilapia sp. "longfin yellow"	0.0762386	6.17558
Astatotilapia sp. "longfin yellow"	Astatotilapia sp. "rufiji blue"	Paralabidochromis paucidens	0.0762334	4.46826
Paralabidochromis paucidens	Pundamilia nyererei	Astatotilapia sp. "chipwa"	0.0761152	17.7485
Paralabidochromis flavus	Astatotilapia sp. "chipwa"	Astatotilapia sp. "longfin yellow"	0.0760544	19.0934
Harpagochromis vittatus	Harpagochromis sp. "checkmate"	Astatotilapia sp. "rukwa large yellow"	0.0757151	13.6019
Astatotilapia bloyeti	Astatotilapia bloyeti 4	Astatotilapia sp. "rukwa sunset"	0.0756446	4.90394
Astatotilapia bloyeti	Diplotaxodon sp. "macrops ngulube"	Astatotilapia gigliolii 3	0.0756213	74.6253
Astatotilapia bloyeti	Copadichromis likomae	Astatotilapia gigliolii 2	0.075609	68.8487
Astatotilapia bloyeti	Rhamphochromis longiceps	Astatotilapia gigliolii 3	0.0755863	74.716
Astatotilapia bloyeti	Rhamphochromis woodi	Astatotilapia gigliolii 3	0.0755744	71.6593
Astatotilapia bloyeti	Copadichromis likomae	Astatotilapia gigliolii 4	0.0754969	61.353
Astatotilapia bloyeti	Astatotilapia bloyeti 3	Diplotaxodon limnothrissa	0.0754094	31.8376
Astatotilapia bloyeti	Alticorpus geoffreyi	Astatotilapia gigliolii 2	0.0753775	66.3715
Astatotilapia bloyeti	Astatotilapia calliptera Malawi	Astatotilapia gigliolii 3	0.0752408	70.4387
Astatotilapia bloyeti	Astatotilapia calliptera Massoko	Astatotilapia gigliolii 3	0.0752284	71.3767
Astatotilapia bloyeti	Alticorpus geoffreyi	Astatotilapia gigliolii 4	0.0752183	58.4674
Astatotilapia bloyeti	Lethrinops gossei	Astatotilapia gigliolii 2	0.0752102	69.3607
Astatotilapia gigliolii 2	Astatotilapia gigliolii 3	Astatotilapia gigliolii 6	0.0751699	33.0414
Astatotilapia bloyeti	Tyrannochromis nigriventer	Astatotilapia gigliolii 3	0.0751648	69.3855
Astatotilapia bloyeti	Maylandia zebra	Astatotilapia gigliolii 3	0.0751431	72.4137
Astatotilapia bloyeti	Lethrinops gossei	Astatotilapia gigliolii 4	0.0751043	60.1512
Astatotilapia bloyeti 4	Astatotilapia bloyeti 2	Paralabidochromis flavus	0.0750638	4.30853
Astatotilapia bloyeti	Diplotaxodon limnothrissa	Astatotilapia gigliolii 3	0.0750204	72.4956
Astatotilapia bloyeti	Otopharynx lithobates	Astatotilapia gigliolii 3	0.0749508	69.9815
Astatotilapia bloyeti	Diplotaxodon sp. "macrops ngulube"	Astatotilapia gigliolii 6	0.0748618	79.45
Astatotilapia bloyeti	Rhamphochromis woodi	Astatotilapia gigliolii 6	0.0748035	80.5214
Astatotilapia bloyeti	Rhamphochromis longiceps	Astatotilapia gigliolii 6	0.0747982	80.6252
Astatotilapia bloyeti	Astatotilapia calliptera Malawi	Astatotilapia gigliolii 6	0.0747649	77.8152
Astatotilapia bloyeti 4	Astatotilapia bloyeti 2	Pundamilia nyererei	0.0747522	4.66983
Astatotilapia gigliolii 2	Astatotilapia gigliolii 3	Astatotilapia gigliolii	0.0747374	34.2204
Astatotilapia bloyeti	Astatotilapia calliptera Massoko	Astatotilapia gigliolii 6	0.0747226	75.5471
Astatotilapia bloyeti	Cynotilapia afra	Astatotilapia gigliolii 3	0.0747143	70.258
Harpagochromis vittatus	Paralabidochromis flavus	Astatotilapia sp. "rufiji blue" 2	0.0746262	18.7482
Astatotilapia bloyeti	Maylandia zebra	Astatotilapia gigliolii 6	0.0744697	76.914
Harpagochromis vittatus	Pundamilia nyererei	Astatotilapia sp. "rukwa blue"	0.0744203	14.74
Astatotilapia bloyeti	Tyrannochromis nigriventer	Astatotilapia gigliolii 6	0.0743364	71.6951
Astatotilapia bloyeti	Astatotilapia bloyeti 4	Diplotaxodon limnothrissa	0.0743115	32.2584
Astatotilapia sp. "ruaha red cheek"	Astatotilapia bloyeti 3	Paralabidochromis flavus	0.0743032	7.70699
Astatotilapia sp. "rukwa large yellow"	Astatotilapia sp. "rufiji blue" 2	Harpagochromis vittatus	0.07426	12.8304
Astatotilapia bloyeti	Diplotaxodon limnothrissa	Astatotilapia gigliolii 6	0.074235	79.6331
Astatotilapia bloyeti	Otopharynx lithobates	Astatotilapia gigliolii 6	0.0741652	75.7554
Astatotilapia bloyeti	Copadichromis likomae	Astatotilapia gigliolii 3	0.0741001	71.2336
Astatotilapia bloyeti	Cynotilapia afra	Astatotilapia gigliolii 6	0.0740322	74.5578
Astatotilapia bloyeti	Astatotilapia sp. "ruaha red cheek"	Diplotaxodon limnothrissa	0.073998	33.9919
Astatotilapia bloyeti	Diplotaxodon sp. "macrops ngulube"	Astatotilapia gigliolii 5	0.0739952	75.947
Astatotilapia bloyeti	Rhamphochromis woodi	Astatotilapia gigliolii 5	0.0739224	74.0898
Astatotilapia bloyeti	Rhamphochromis longiceps	Astatotilapia gigliolii 5	0.0738928	76.1768
Astatotilapia bloyeti	Alticorpus geoffreyi	Astatotilapia gigliolii 3	0.0738461	70.6413
Astatotilapia bloyeti 4	Astatotilapia bloyeti 3	Paralabidochromis paucidens	0.0738461	8.8265
Paralabidochromis paucidens	Paralabidochromis flavus	Astatotilapia sp. "chipwa"	0.0737562	18.2323
Astatotilapia bloyeti	Lethrinops gossei	Astatotilapia gigliolii 3	0.073676	68.8402
Astatotilapia bloyeti	Astatotilapia calliptera Massoko	Astatotilapia gigliolii 5	0.0735878	76.8151
Astatotilapia bloyeti	Astatotilapia calliptera Malawi	Astatotilapia gigliolii 5	0.0735542	75.9954
Astatotilapia bloyeti	Tyrannochromis nigriventer	Astatotilapia gigliolii 5	0.0734693	69.3861
Astatotilapia bloyeti	Diplotaxodon limnothrissa	Astatotilapia gigliolii 5	0.0734519	76.6762
Astatotilapia bloyeti	Astatotilapia bloyeti 3	Diplotaxodon sp. "macrops ngulube"	0.0734344	31.6508
Astatotilapia bloyeti	Maylandia zebra	Astatotilapia gigliolii 5	0.0734326	73.016
Harpagochromis vittatus	Harpagochromis sp. "checkmate"	Astatotilapia sp. "longfin yellow"	0.0734291	13.0366
Astatotilapia bloyeti	Copadichromis likomae	Astatotilapia gigliolii 6	0.0733398	76.2323
Astatotilapia bloyeti	Otopharynx lithobates	Astatotilapia gigliolii 5	0.0733258	71.8821
Astatotilapia calliptera Massoko	Alticorpus geoffreyi	Diplotaxodon limnothrissa	0.0731946	8.8023
Astatotilapia bloyeti	Cynotilapia afra	Astatotilapia gigliolii 5	0.0730875	71.9277
Pundamilia nyererei	Astatotilapia sp. "chipwa"	Astatotilapia sp. "longfin yellow"	0.0730776	16.9649
Astatotilapia bloyeti	Alticorpus geoffreyi	Astatotilapia gigliolii 6	0.0730493	73.0416
Astatotilapia sp. "ruaha red cheek"	Astatotilapia bloyeti 3	Pundamilia nyererei	0.0730491	6.26521
Harpagochromis vittatus	Paralabidochromis flavus	Astatotilapia sp. "rukwa blue"	0.0730447	15.1607
Astatotilapia bloyeti	Lethrinops gossei	Astatotilapia gigliolii 6	0.0729855	76.6471
Paralabidochromis flavus	Astatotilapia sp. "chipwa"	Astatotilapia sp. "rufiji blue" 2	0.0729364	17.0843
Astatotilapia bloyeti	Astatotilapia bloyeti 3	Copadichromis likomae	0.0726785	31.6462
Astatotilapia bloyeti	Astatotilapia bloyeti 3	Lethrinops gossei	0.0726093	25.3209
Astatotilapia bloyeti	Copadichromis likomae	Astatotilapia gigliolii 5	0.0725043	74.1654
Astatotilapia calliptera Massoko	Lethrinops gossei	Diplotaxodon limnothrissa	0.0724269	8.92518
Astatotilapia bloyeti	Alticorpus geoffreyi	Astatotilapia gigliolii 5	0.0722436	71.6585
Astatotilapia bloyeti	Astatotilapia bloyeti 4	Diplotaxodon sp. "macrops ngulube"	0.0721949	31.0475
Astatotilapia bloyeti	Astatotilapia sp. "ruaha red cheek"	Diplotaxodon sp. "macrops ngulube"	0.0720904	34.3124
Astatotilapia bloyeti	Lethrinops gossei	Astatotilapia gigliolii 5	0.0720886	72.6563
Astatotilapia bloyeti	Astatotilapia bloyeti 3	Otopharynx lithobates	0.0718763	31.5605
Astatotilapia bloyeti	Rhamphochromis woodi	Astatotilapia gigliolii	0.0718621	82.2756
Astatotilapia bloyeti	Rhamphochromis longiceps	Astatotilapia gigliolii	0.0718152	84.5896
Astatotilapia bloyeti	Diplotaxodon sp. "macrops ngulube"	Astatotilapia gigliolii	0.0717881	83.6829
Harpagochromis vittatus	Harpagochromis sp. "checkmate"	Astatotilapia sp. "rufiji blue"	0.071641	16.3272
Astatotilapia bloyeti	Astatotilapia bloyeti 4	Copadichromis likomae	0.0715263	32.679
Astatotilapia bloyeti	Astatotilapia bloyeti 4	Lethrinops gossei	0.0714475	24.3349
Astatotilapia bloyeti	Astatotilapia calliptera Massoko	Astatotilapia gigliolii	0.0713944	82.6703
Astatotilapia bloyeti	Astatotilapia sp. "ruaha red cheek"	Lethrinops gossei	0.0713884	26.3638
Astatotilapia bloyeti	Astatotilapia calliptera Malawi	Astatotilapia gigliolii	0.0713838	79.6871
Astatotilapia bloyeti	Maylandia zebra	Astatotilapia gigliolii	0.0713515	79.3218
Astatotilapia bloyeti	Astatotilapia bloyeti 3	Cynotilapia afra	0.0713476	37.5104
Astatotilapia bloyeti	Diplotaxodon limnothrissa	Astatotilapia gigliolii	0.0712985	84.2934
Astatotilapia bloyeti	Astatotilapia sp. "ruaha red cheek"	Copadichromis likomae	0.0712609	33.311
Astatotilapia bloyeti	Tyrannochromis nigriventer	Astatotilapia gigliolii	0.071235	73.2726
Harpagochromis vittatus	Harpagochromis sp. "checkmate"	Astatotilapia sp. "rukwa sunset"	0.0711953	11.0344
Astatotilapia calliptera Malawi	Alticorpus geoffreyi	Diplotaxodon sp. "macrops ngulube"	0.0711898	8.03425
Astatotilapia bloyeti	Otopharynx lithobates	Astatotilapia gigliolii	0.0711777	76.1104
Astatotilapia sp. "ruaha red cheek"	Astatotilapia bloyeti 2	Harpagochromis vittatus	0.0709605	5.26044
Astatotilapia bloyeti	Cynotilapia afra	Astatotilapia gigliolii	0.0709127	76.6904
Astatotilapia bloyeti	Astatotilapia bloyeti 3	Astatotilapia calliptera Malawi	0.0708779	37.0939
Harpagochromis vittatus	Astatotilapia sp. "chipwa"	Astatotilapia sp. "ruaha red cheek"	0.070824	10.5112
Astatotilapia bloyeti 4	Astatotilapia bloyeti 2	Harpagochromis sp. "checkmate"	0.0708009	4.53954
Astatotilapia bloyeti	Astatotilapia bloyeti 4	Otopharynx lithobates	0.0707669	31.1006
Harpagochromis vittatus	Paralabidochromis flavus	Astatotilapia sp. "rukwa large yellow"	0.0706216	13.1633
Astatotilapia bloyeti	Astatotilapia sp. "ruaha red cheek"	Otopharynx lithobates	0.0705957	33.3572
Astatotilapia bloyeti	Astatotilapia bloyeti 2	Diplotaxodon limnothrissa	0.0705887	41.6371
Harpagochromis vittatus	Pundamilia nyererei	Astatotilapia sp. "longfin yellow"	0.0703977	12.5791
Harpagochromis vittatus	Pundamilia nyererei	Astatotilapia sp. "rukwa large yellow"	0.0703762	13.0841
Astatotilapia bloyeti	Astatotilapia bloyeti 3	Rhamphochromis longiceps	0.070309	32.1672
Astatotilapia bloyeti	Astatotilapia bloyeti 4	Cynotilapia afra	0.0703047	36.607
Astatotilapia bloyeti	Astatotilapia bloyeti 3	Rhamphochromis woodi	0.0702635	34.2712
Astatotilapia bloyeti	Copadichromis likomae	Astatotilapia gigliolii	0.0702474	78.9474
Astatotilapia bloyeti	Astatotilapia sp. "ruaha red cheek"	Cynotilapia afra	0.0700749	38.8946
Astatotilapia bloyeti 4	Astatotilapia bloyeti 3	Astatotilapia sp. "rufiji blue" 2	0.0700515	9.90921
Astatotilapia sp. "rukwa large yellow"	Astatotilapia sp. "rufiji blue"	Paralabidochromis paucidens	0.0700204	8.65056
Harpagochromis sp. "checkmate"	Astatotilapia sp. "chipwa"	Astatotilapia sp. "longfin yellow"	0.0700064	15.2548
Astatotilapia bloyeti	Alticorpus geoffreyi	Astatotilapia gigliolii	0.0700032	76.4016
Astatotilapia bloyeti	Astatotilapia bloyeti 3	Maylandia zebra	0.0699733	36.617
Astatotilapia bloyeti	Lethrinops gossei	Astatotilapia gigliolii	0.0698708	77.1328
Astatotilapia bloyeti	Astatotilapia bloyeti 4	Astatotilapia calliptera Malawi	0.0698585	35.3833
Astatotilapia bloyeti	Astatotilapia bloyeti 3	Alticorpus geoffreyi	0.0696409	33.1408
Astatotilapia bloyeti	Astatotilapia sp. "ruaha red cheek"	Astatotilapia calliptera Malawi	0.0695624	37.1681
Astatotilapia bloyeti	Astatotilapia bloyeti 4	Rhamphochromis woodi	0.0693486	33.8898
Astatotilapia calliptera Malawi	Lethrinops gossei	Diplotaxodon sp. "macrops ngulube"	0.0693321	8.13762
Astatotilapia bloyeti	Astatotilapia bloyeti 4	Rhamphochromis longiceps	0.0692838	32.1413
Astatotilapia bloyeti 4	Astatotilapia bloyeti 3	Astatotilapia sp. "longfin yellow"	0.0692027	10.4698
Harpagochromis vittatus	Pundamilia nyererei	Astatotilapia sp. "rufiji blue"	0.0690692	16.8474
Astatotilapia bloyeti	Astatotilapia sp. "ruaha red cheek"	Rhamphochromis longiceps	0.0690346	33.9584
Astatotilapia bloyeti	Astatotilapia bloyeti 4	Maylandia zebra	0.0689442	34.9917
Astatotilapia bloyeti	Astatotilapia sp. "ruaha red cheek"	Rhamphochromis woodi	0.0689361	35.8138
Paralabidochromis paucidens	Astatotilapia sp. "chipwa"	Astatotilapia sp. "ruaha red cheek"	0.068824	9.57574
Astatotilapia bloyeti	Astatotilapia sp. "ruaha red cheek"	Maylandia zebra	0.0686812	38.1557
Astatotilapia sp. "longfin yellow"	Astatotilapia sp. "rufiji blue"	Astatotilapia sp. "rukwa large yellow"	0.0685427	2.96774
Astatotilapia bloyeti	Astatotilapia bloyeti 4	Alticorpus geoffreyi	0.0685058	32.6781
Astatotilapia bloyeti	Astatotilapia bloyeti 2	Diplotaxodon sp. "macrops ngulube"	0.0684834	51.5594
Pundamilia nyererei	Astatotilapia sp. "chipwa"	Astatotilapia sp. "rufiji blue" 2	0.0684039	15.2318
Astatotilapia bloyeti	Astatotilapia sp. "ruaha red cheek"	Alticorpus geoffreyi	0.0682884	33.426
Astatotilapia bloyeti	Astatotilapia bloyeti 3	Tyrannochromis nigriventer	0.0682215	37.1718
Astatotilapia gigliolii 2	Astatotilapia gigliolii 6	Astatotilapia gigliolii	0.0681897	11.3895
Astatotilapia sp. "ruaha red cheek"	Astatotilapia bloyeti 3	Harpagochromis sp. "checkmate"	0.0680636	7.09029
Astatotilapia bloyeti	Astatotilapia bloyeti 2	Copadichromis likomae	0.0678192	43.848
Astatotilapia bloyeti	Astatotilapia bloyeti 2	Lethrinops gossei	0.0677465	39.6451
Astatotilapia bloyeti	Astatotilapia bloyeti 3	Astatotilapia calliptera Massoko	0.0676806	37.4645
Astatotilapia gigliolii 4	Astatotilapia gigliolii 5	Astatotilapia gigliolii	0.0675205	17.7132
Astatotilapia calliptera Massoko	Alticorpus geoffreyi	Diplotaxodon sp. "macrops ngulube"	0.067512	7.79513
Harpagochromis vittatus	Paralabidochromis flavus	Astatotilapia sp. "longfin yellow"	0.0673966	11.374
Astatotilapia bloyeti	Astatotilapia bloyeti 4	Tyrannochromis nigriventer	0.0672851	36.296
Astatotilapia bloyeti	Astatotilapia bloyeti 2	Otopharynx lithobates	0.0671164	49.9381
Harpagochromis vittatus	Pundamilia nyererei	Astatotilapia sp. "rukwa sunset"	0.067114	10.6762
Astatotilapia bloyeti	Astatotilapia sp. "ruaha red cheek"	Tyrannochromis nigriventer	0.0669559	39.1021
Astatotilapia sp. "longfin yellow"	Astatotilapia sp. "rufiji blue"	Astatotilapia sp. "chipwa"	0.0669259	4.18084
Astatotilapia bloyeti	Astatotilapia bloyeti 2	Cynotilapia afra	0.0668072	65.0822
Astatotilapia bloyeti	Astatotilapia bloyeti 4	Astatotilapia calliptera Massoko	0.0666636	36.077
Harpagochromis sp. "checkmate"	Astatotilapia sp. "chipwa"	Astatotilapia sp. "rufiji blue" 2	0.0664734	15.0126
Astatotilapia bloyeti	Astatotilapia sp. "ruaha red cheek"	Astatotilapia calliptera Massoko	0.0663152	39.3244
Astatotilapia bloyeti	Astatotilapia bloyeti 2	Astatotilapia calliptera Malawi	0.0660938	63.4815
Astatotilapia bloyeti	Astatotilapia sp. "rukwa large yellow"	Diplotaxodon limnothrissa	0.0660646	30.6908
Harpagochromis vittatus	Paralabidochromis flavus	Astatotilapia sp. "rufiji blue"	0.0660258	14.936
Harpagochromis vittatus	Paralabidochromis flavus	Astatotilapia sp. "rukwa sunset"	0.0658553	11.0743
Astatotilapia sp. "rukwa blue"	Astatotilapia sp. "rufiji blue"	Harpagochromis vittatus	0.0657288	9.60016
Astatotilapia bloyeti	Astatotilapia bloyeti 2	Rhamphochromis longiceps	0.0656992	51.5818
Astatotilapia bloyeti	Astatotilapia bloyeti 2	Rhamphochromis woodi	0.0656665	56.5673
Astatotilapia calliptera Massoko	Lethrinops gossei	Diplotaxodon sp. "macrops ngulube"	0.0656467	7.89605
Astatotilapia calliptera Malawi	Tyrannochromis nigriventer	Diplotaxodon limnothrissa	0.0653515	9.63614
Maylandia zebra	Alticorpus geoffreyi	Diplotaxodon limnothrissa	0.0653109	7.61081
Astatotilapia bloyeti	Astatotilapia bloyeti 2	Maylandia zebra	0.0652957	63.0767
Astatotilapia calliptera Malawi	Otopharynx lithobates	Diplotaxodon limnothrissa	0.0649363	10.2602
Astatotilapia bloyeti	Astatotilapia bloyeti 2	Alticorpus geoffreyi	0.0648979	53.9705
Paralabidochromis flavus	Astatotilapia sp. "chipwa"	Astatotilapia sp. "rufiji blue"	0.064635	19.0074
Maylandia zebra	Lethrinops gossei	Diplotaxodon limnothrissa	0.0645373	7.69165
Astatotilapia bloyeti	Astatotilapia sp. "rukwa large yellow"	Diplotaxodon sp. "macrops ngulube"	0.0642588	36.4501
Cynotilapia afra	Alticorpus geoffreyi	Diplotaxodon limnothrissa	0.0640317	6.91578
Astatotilapia bloyeti 4	Astatotilapia bloyeti 3	Astatotilapia sp. "rufiji blue"	0.0639522	10.9781
Astatotilapia bloyeti	Astatotilapia sp. "rufiji blue" 2	Diplotaxodon limnothrissa	0.0638566	30.3444
Astatotilapia bloyeti	Astatotilapia bloyeti 2	Tyrannochromis nigriventer	0.0637126	75.2893
Harpagochromis vittatus	Harpagochromis sp. "checkmate"	Astatotilapia sp. "chipwa"	0.0635943	18.7097
Astatotilapia sp. "rukwa sunset"	Astatotilapia sp. "rufiji blue"	Astatotilapia sp. "chipwa"	0.0634704	9.837
Astatotilapia bloyeti	Astatotilapia sp. "rukwa large yellow"	Copadichromis likomae	0.0634683	32.7107
Astatotilapia bloyeti	Astatotilapia sp. "rukwa large yellow"	Lethrinops gossei	0.0634096	37.3119
Astatotilapia bloyeti	Astatotilapia sp. "rukwa blue"	Diplotaxodon limnothrissa	0.0632615	32.1919
Cynotilapia afra	Lethrinops gossei	Diplotaxodon limnothrissa	0.0632566	6.96641
Astatotilapia bloyeti	Astatotilapia bloyeti 2	Astatotilapia calliptera Massoko	0.0631136	69.3126
Astatotilapia bloyeti	Astatotilapia sp. "chipwa"	Diplotaxodon limnothrissa	0.0630556	32.3342
Astatotilapia bloyeti 4	Astatotilapia bloyeti 3	Harpagochromis vittatus	0.0627861	10.7149
Astatotilapia bloyeti	Astatotilapia sp. "rukwa large yellow"	Otopharynx lithobates	0.0627153	39.5642
Astatotilapia bloyeti	Astatotilapia sp. "rufiji blue"	Diplotaxodon limnothrissa	0.0625944	27.0215
Astatotilapia bloyeti	Paralabidochromis paucidens	Diplotaxodon limnothrissa	0.0625928	30.5081
Astatotilapia bloyeti	Astatotilapia sp. "rukwa large yellow"	Cynotilapia afra	0.0624972	40.8481
Astatotilapia bloyeti	Astatotilapia sp. "rufiji blue" 2	Diplotaxodon sp. "macrops ngulube"	0.0620362	35.8974
Astatotilapia bloyeti	Astatotilapia sp. "rukwa large yellow"	Astatotilapia calliptera Malawi	0.0619433	41.9636
Astatotilapia sp. "longfin yellow"	Astatotilapia sp. "rufiji blue"	Astatotilapia sp. "rukwa sunset"	0.0619374	2.59751
Astatotilapia sp. "longfin yellow"	Astatotilapia sp. "rufiji blue"	Harpagochromis vittatus	0.0617957	4.09323
Astatotilapia bloyeti	Astatotilapia sp. "rukwa large yellow"	Rhamphochromis longiceps	0.0615552	38.4507
Pundamilia nyererei	Astatotilapia sp. "chipwa"	Astatotilapia sp. "rufiji blue"	0.0615441	18.4783
Astatotilapia bloyeti 2	Astatotilapia bloyeti 3	Astatotilapia sp. "ruaha red cheek"	0.0615124	3.15627
Astatotilapia bloyeti	Astatotilapia sp. "rukwa large yellow"	Rhamphochromis woodi	0.0614116	39.1492
Astatotilapia bloyeti	Astatotilapia sp. "rukwa blue"	Diplotaxodon sp. "macrops ngulube"	0.0614016	36.9387
Astatotilapia bloyeti	Harpagochromis vittatus	Diplotaxodon limnothrissa	0.0613746	31.157
Astatotilapia bloyeti	Astatotilapia sp. "rufiji blue" 2	Copadichromis likomae	0.061356	31.7614
Astatotilapia sp. "ruaha red cheek"	Astatotilapia bloyeti 2	Paralabidochromis flavus	0.0612799	3.43547
Astatotilapia bloyeti	Astatotilapia sp. "rukwa large yellow"	Maylandia zebra	0.0612388	37.4687
Astatotilapia bloyeti	Astatotilapia sp. "chipwa"	Diplotaxodon sp. "macrops ngulube"	0.0612314	37.4101
Astatotilapia bloyeti	Astatotilapia sp. "rufiji blue" 2	Lethrinops gossei	0.0612075	37.5177
Harpagochromis vittatus	Pundamilia nyererei	Astatotilapia sp. "chipwa"	0.0610416	17.5156
Astatotilapia bloyeti	Harpagochromis sp. "checkmate"	Diplotaxodon limnothrissa	0.0609612	28.9445
Astatotilapia bloyeti	Paralabidochromis flavus	Diplotaxodon limnothrissa	0.0609193	29.1769
Astatotilapia bloyeti	Paralabidochromis paucidens	Diplotaxodon sp. "macrops ngulube"	0.0608536	34.8431
Astatotilapia bloyeti	Astatotilapia sp. "rufiji blue"	Diplotaxodon sp. "macrops ngulube"	0.0608374	30.4067
Astatotilapia calliptera Massoko	Tyrannochromis nigriventer	Diplotaxodon limnothrissa	0.0608174	9.04246
Astatotilapia bloyeti	Astatotilapia sp. "rukwa blue"	Lethrinops gossei	0.0606888	35.8307
Astatotilapia bloyeti	Astatotilapia sp. "rukwa blue"	Copadichromis likomae	0.060678	32.0281
Astatotilapia bloyeti	Astatotilapia sp. "rukwa large yellow"	Alticorpus geoffreyi	0.0606572	41.6795
Astatotilapia bloyeti	Astatotilapia sp. "chipwa"	Copadichromis likomae	0.0605601	33.8144
Astatotilapia bloyeti	Astatotilapia sp. "chipwa"	Lethrinops gossei	0.0605232	36.463
Astatotilapia bloyeti	Astatotilapia sp. "rufiji blue" 2	Otopharynx lithobates	0.0604614	38.2368
Astatotilapia calliptera Massoko	Otopharynx lithobates	Diplotaxodon limnothrissa	0.0604004	9.61857
Astatotilapia bloyeti	Astatotilapia sp. "rufiji blue" 2	Cynotilapia afra	0.0602863	38.8257
Astatotilapia sp. "ruaha red cheek"	Astatotilapia bloyeti 2	Pundamilia nyererei	0.0602477	3.50504
Astatotilapia bloyeti	Paralabidochromis paucidens	Copadichromis likomae	0.0602126	30.9558
Astatotilapia bloyeti	Astatotilapia sp. "rufiji blue"	Copadichromis likomae	0.0601388	27.5231
Astatotilapia bloyeti	Paralabidochromis paucidens	Lethrinops gossei	0.060098	35.2711
Astatotilapia bloyeti	Pundamilia nyererei	Diplotaxodon limnothrissa	0.0600585	28.8377
Astatotilapia bloyeti	Astatotilapia sp. "rufiji blue"	Lethrinops gossei	0.0600019	34.4093
Astatotilapia bloyeti	Astatotilapia sp. "rukwa blue"	Otopharynx lithobates	0.0599825	38.4168
Astatotilapia bloyeti	Astatotilapia sp. "rufiji blue" 2	Astatotilapia calliptera Malawi	0.05991	41.3502
Astatotilapia bloyeti	Astatotilapia sp. "chipwa"	Otopharynx lithobates	0.0597834	36.781
Astatotilapia bloyeti	Astatotilapia sp. "rukwa blue"	Cynotilapia afra	0.0597437	42.796
Astatotilapia bloyeti	Harpagochromis vittatus	Diplotaxodon sp. "macrops ngulube"	0.0596114	35.8334
Astatotilapia bloyeti	Astatotilapia sp. "chipwa"	Cynotilapia afra	0.0596112	43.4719
Astatotilapia bloyeti	Astatotilapia sp. "rukwa large yellow"	Tyrannochromis nigriventer	0.0595851	45.075
Astatotilapia calliptera Malawi	Tyrannochromis nigriventer	Diplotaxodon sp. "macrops ngulube"	0.0595738	11.7366
Astatotilapia bloyeti	Paralabidochromis paucidens	Otopharynx lithobates	0.0594456	37.4633
Astatotilapia bloyeti	Astatotilapia sp. "rufiji blue"	Otopharynx lithobates	0.0594106	34.0345
Astatotilapia bloyeti	Astatotilapia sp. "rufiji blue" 2	Rhamphochromis longiceps	0.059368	36.283
Cynotilapia afra	Alticorpus geoffreyi	Diplotaxodon sp. "macrops ngulube"	0.0593507	6.27464
Astatotilapia bloyeti	Harpagochromis sp. "checkmate"	Diplotaxodon sp. "macrops ngulube"	0.0592451	32.9958
Astatotilapia bloyeti	Paralabidochromis paucidens	Cynotilapia afra	0.0592303	43.8901
Astatotilapia bloyeti	Astatotilapia sp. "rukwa blue"	Astatotilapia calliptera Malawi	0.0592092	41.962
Astatotilapia bloyeti	Astatotilapia sp. "rufiji blue" 2	Rhamphochromis woodi	0.0592078	36.5336
Astatotilapia bloyeti	Astatotilapia sp. "chipwa"	Astatotilapia calliptera Malawi	0.0591544	41.942
Astatotilapia bloyeti	Astatotilapia sp. "rufiji blue" 2	Maylandia zebra	0.0591224	36.1399
Astatotilapia bloyeti	Astatotilapia sp. "rukwa large yellow"	Astatotilapia calliptera Massoko	0.0591055	41.0276
Astatotilapia bloyeti	Astatotilapia sp. "rufiji blue"	Cynotilapia afra	0.0590922	33.6522
Astatotilapia calliptera Malawi	Otopharynx lithobates	Diplotaxodon sp. "macrops ngulube"	0.059091	12.4324
Astatotilapia bloyeti	Paralabidochromis flavus	Diplotaxodon sp. "macrops ngulube"	0.0590614	33.5222
Astatotilapia bloyeti	Astatotilapia sp. "longfin yellow"	Diplotaxodon limnothrissa	0.0590604	27.21
Harpagochromis sp. "checkmate"	Astatotilapia sp. "chipwa"	Astatotilapia sp. "rufiji blue"	0.0589631	16.0985
Astatotilapia bloyeti	Astatotilapia sp. "rukwa blue"	Rhamphochromis longiceps	0.0589169	37.7559
Maylandia zebra	Alticorpus geoffreyi	Diplotaxodon sp. "macrops ngulube"	0.0589021	6.6126
Astatotilapia sp. "rukwa large yellow"	Astatotilapia sp. "rufiji blue"	Harpagochromis vittatus	0.0588875	7.82645
Astatotilapia bloyeti	Astatotilapia sp. "rukwa blue"	Rhamphochromis woodi	0.058831	38.1246
Astatotilapia bloyeti	Paralabidochromis paucidens	Astatotilapia calliptera Malawi	0.0587953	43.9007
Astatotilapia bloyeti	Harpagochromis vittatus	Lethrinops gossei	0.0587875	33.5126
Astatotilapia bloyeti	Harpagochromis vittatus	Copadichromis likomae	0.0587315	31.7279
Astatotilapia bloyeti	Astatotilapia sp. "chipwa"	Rhamphochromis longiceps	0.0587041	39.3342
Astatotilapia bloyeti	Astatotilapia sp. "rufiji blue"	Astatotilapia calliptera Malawi	0.0586949	36.6651
Harpagochromis vittatus	Paralabidochromis flavus	Astatotilapia sp. "chipwa"	0.0586434	16.8823
Astatotilapia bloyeti	Astatotilapia sp. "chipwa"	Maylandia zebra	0.0585112	37.5047
Astatotilapia bloyeti	Astatotilapia sp. "rukwa blue"	Maylandia zebra	0.05849	37.8821
Astatotilapia bloyeti	Astatotilapia sp. "chipwa"	Rhamphochromis woodi	0.0584797	38.335
Astatotilapia bloyeti	Harpagochromis sp. "checkmate"	Lethrinops gossei	0.0584782	33.7397
Astatotilapia bloyeti	Paralabidochromis flavus	Copadichromis likomae	0.058468	29.9935
Astatotilapia bloyeti	Paralabidochromis flavus	Lethrinops gossei	0.0584408	34.0592
Astatotilapia bloyeti	Astatotilapia sp. "rufiji blue" 2	Alticorpus geoffreyi	0.0584331	37.7514
Astatotilapia bloyeti	Astatotilapia bloyeti 4	Astatotilapia sp. "rufiji blue" 2	0.0584063	3.85108
Astatotilapia bloyeti	Harpagochromis sp. "checkmate"	Copadichromis likomae	0.0583657	30.122
Astatotilapia bloyeti	Paralabidochromis paucidens	Rhamphochromis longiceps	0.0583226	37.7425
Astatotilapia bloyeti	Astatotilapia sp. "rufiji blue"	Rhamphochromis longiceps	0.0582615	31.148
Astatotilapia bloyeti	Paralabidochromis paucidens	Rhamphochromis woodi	0.0582108	39.6404
Astatotilapia bloyeti	Astatotilapia sp. "rufiji blue"	Rhamphochromis woodi	0.0581452	33.6281
Astatotilapia gigliolii 5	Astatotilapia gigliolii 6	Astatotilapia gigliolii 2	0.0581206	7.14067
Astatotilapia bloyeti	Astatotilapia sp. "rukwa blue"	Alticorpus geoffreyi	0.0580798	40.4489
Astatotilapia bloyeti	Paralabidochromis paucidens	Maylandia zebra	0.0580528	38.4505
Astatotilapia bloyeti	Harpagochromis vittatus	Otopharynx lithobates	0.0580148	35.8026
Astatotilapia bloyeti	Astatotilapia sp. "rufiji blue"	Maylandia zebra	0.0579819	31.207
Astatotilapia bloyeti	Pundamilia nyererei	Diplotaxodon sp. "macrops ngulube"	0.057953	32.2923
Astatotilapia bloyeti	Astatotilapia sp. "chipwa"	Alticorpus geoffreyi	0.0579497	42.8777
Astatotilapia bloyeti	Harpagochromis vittatus	Cynotilapia afra	0.0579362	42.1042
Astatotilapia bloyeti	Astatotilapia bloyeti 4	Astatotilapia sp. "chipwa"	0.0578534	4.40662
Astatotilapia bloyeti	Paralabidochromis flavus	Otopharynx lithobates	0.0578433	34.0382
Astatotilapia bloyeti	Harpagochromis sp. "checkmate"	Otopharynx lithobates	0.0577684	34.2263
Astatotilapia bloyeti	Paralabidochromis paucidens	Alticorpus geoffreyi	0.0577094	41.6077
Astatotilapia bloyeti	Astatotilapia sp. "rufiji blue" 2	Tyrannochromis nigriventer	0.0576351	43.8916
Astatotilapia bloyeti	Paralabidochromis flavus	Cynotilapia afra	0.0576312	37.7746
Astatotilapia bloyeti	Harpagochromis sp. "checkmate"	Cynotilapia afra	0.0575676	39.1688
Astatotilapia bloyeti	Pundamilia nyererei	Lethrinops gossei	0.0575396	33.0913
Astatotilapia bloyeti	Astatotilapia sp. "rufiji blue"	Alticorpus geoffreyi	0.0575208	35.3381
Astatotilapia sp. "rukwa sunset"	Paralabidochromis paucidens	Astatotilapia bloyeti 3	0.057495	10.4633
Cynotilapia afra	Lethrinops gossei	Diplotaxodon sp. "macrops ngulube"	0.0574679	6.30342
Astatotilapia bloyeti	Astatotilapia sp. "longfin yellow"	Diplotaxodon sp. "macrops ngulube"	0.0574068	31.6844
Astatotilapia bloyeti	Harpagochromis vittatus	Astatotilapia calliptera Malawi	0.0573964	40.7169
Astatotilapia bloyeti	Pundamilia nyererei	Copadichromis likomae	0.0572709	29.4861
Astatotilapia bloyeti	Harpagochromis sp. "checkmate"	Astatotilapia calliptera Malawi	0.0571347	38.9132
Astatotilapia bloyeti	Harpagochromis vittatus	Rhamphochromis longiceps	0.0571314	37.0673
Astatotilapia bloyeti	Paralabidochromis flavus	Astatotilapia calliptera Malawi	0.0571229	39.8028
Astatotilapia bloyeti	Astatotilapia sp. "rufiji blue" 2	Astatotilapia calliptera Massoko	0.0570782	39.4194
Maylandia zebra	Lethrinops gossei	Diplotaxodon sp. "macrops ngulube"	0.05702	6.65186
Astatotilapia bloyeti	Harpagochromis vittatus	Rhamphochromis woodi	0.056977	36.9159
Astatotilapia bloyeti	Astatotilapia sp. "rukwa blue"	Tyrannochromis nigriventer	0.0569152	44.8557
Astatotilapia bloyeti	Astatotilapia sp. "chipwa"	Tyrannochromis nigriventer	0.0568773	47.2772
Astatotilapia bloyeti	Harpagochromis vittatus	Maylandia zebra	0.05676	37.939
Astatotilapia bloyeti	Harpagochromis sp. "checkmate"	Rhamphochromis longiceps	0.0567514	34.0993
Astatotilapia bloyeti	Astatotilapia sp. "longfin yellow"	Copadichromis likomae	0.0567306	29.2368
Astatotilapia bloyeti	Pundamilia nyererei	Cynotilapia afra	0.0567252	38.354
Pundamilia nyererei	Astatotilapia sp. "chipwa"	Astatotilapia sp. "ruaha red cheek"	0.0567061	12.03
Astatotilapia bloyeti	Harpagochromis sp. "checkmate"	Rhamphochromis woodi	0.0566905	35.9734
Astatotilapia bloyeti	Astatotilapia sp. "longfin yellow"	Lethrinops gossei	0.0566238	34.6488
Astatotilapia bloyeti	Harpagochromis sp. "checkmate"	Maylandia zebra	0.0565606	35.2456
Astatotilapia bloyeti	Paralabidochromis flavus	Rhamphochromis longiceps	0.056557	33.9286
Astatotilapia bloyeti	Paralabidochromis flavus	Rhamphochromis woodi	0.0565233	36.1158
Astatotilapia bloyeti	Pundamilia nyererei	Otopharynx lithobates	0.0565145	34.8496
Astatotilapia bloyeti	Astatotilapia sp. "chipwa"	Astatotilapia calliptera Massoko	0.0564561	41.9617
Astatotilapia bloyeti	Paralabidochromis flavus	Maylandia zebra	0.0564437	35.177
Astatotilapia bloyeti	Paralabidochromis paucidens	Tyrannochromis nigriventer	0.0564413	46.3738
Astatotilapia bloyeti	Astatotilapia sp. "rufiji blue"	Tyrannochromis nigriventer	0.0564413	37.6191
Astatotilapia bloyeti	Harpagochromis vittatus	Alticorpus geoffreyi	0.0563639	41.9432
Astatotilapia bloyeti	Astatotilapia sp. "rukwa blue"	Astatotilapia calliptera Massoko	0.0563551	42.683
Astatotilapia bloyeti	Pundamilia nyererei	Astatotilapia calliptera Malawi	0.0562846	39.1447
Astatotilapia bloyeti	Astatotilapia sp. "longfin yellow"	Otopharynx lithobates	0.0560325	33.834
Astatotilapia bloyeti	Harpagochromis sp. "checkmate"	Alticorpus geoffreyi	0.0560314	39.1648
Astatotilapia bloyeti	Paralabidochromis paucidens	Astatotilapia calliptera Massoko	0.0559974	42.0069
Astatotilapia bloyeti	Paralabidochromis flavus	Alticorpus geoffreyi	0.0559616	37.7385
Astatotilapia bloyeti	Astatotilapia sp. "rufiji blue"	Astatotilapia calliptera Massoko	0.0559255	33.7931
Astatotilapia calliptera Massoko	Tyrannochromis nigriventer	Diplotaxodon sp. "macrops ngulube"	0.0558484	10.8567
Astatotilapia bloyeti	Astatotilapia sp. "longfin yellow"	Cynotilapia afra	0.0558409	37.5565
Astatotilapia sp. "ruaha red cheek"	Astatotilapia bloyeti 2	Harpagochromis sp. "checkmate"	0.0555639	3.28437
Astatotilapia bloyeti	Pundamilia nyererei	Rhamphochromis longiceps	0.0555171	33.9801
Astatotilapia bloyeti	Astatotilapia sp. "longfin yellow"	Astatotilapia calliptera Malawi	0.0554242	40.2175
Astatotilapia calliptera Massoko	Otopharynx lithobates	Diplotaxodon sp. "macrops ngulube"	0.0553637	11.3334
Astatotilapia bloyeti	Pundamilia nyererei	Rhamphochromis woodi	0.0553584	35.8965
Astatotilapia sp. "rukwa sunset"	Astatotilapia sp. "rukwa large yellow"	Astatotilapia sp. "longfin yellow"	0.0553483	9.34582
Astatotilapia bloyeti	Pundamilia nyererei	Maylandia zebra	0.0552645	34.8202
Astatotilapia bloyeti	Pundamilia nyererei	Alticorpus geoffreyi	0.0552127	39.3962
Astatotilapia bloyeti	Astatotilapia bloyeti 4	Astatotilapia sp. "rufiji blue"	0.0551812	3.99698
Astatotilapia bloyeti	Harpagochromis vittatus	Tyrannochromis nigriventer	0.0551639	44.889
Astatotilapia bloyeti	Astatotilapia sp. "longfin yellow"	Rhamphochromis longiceps	0.054967	33.6579
Astatotilapia bloyeti	Harpagochromis sp. "checkmate"	Tyrannochromis nigriventer	0.0548808	42.6597
Astatotilapia bloyeti 4	Astatotilapia bloyeti 2	Paralabidochromis paucidens	0.0548668	3.21209
Astatotilapia bloyeti	Paralabidochromis flavus	Tyrannochromis nigriventer	0.0548533	41.7917
Astatotilapia bloyeti	Astatotilapia sp. "longfin yellow"	Rhamphochromis woodi	0.0547437	33.875
Astatotilapia bloyeti	Harpagochromis vittatus	Astatotilapia calliptera Massoko	0.0547185	39.8249
Astatotilapia bloyeti	Astatotilapia sp. "longfin yellow"	Maylandia zebra	0.0546929	34.1152
Astatotilapia bloyeti	Harpagochromis sp. "checkmate"	Astatotilapia calliptera Massoko	0.0545111	37.7171
Astatotilapia bloyeti	Paralabidochromis flavus	Astatotilapia calliptera Massoko	0.0544367	38.1078
Paralabidochromis flavus	Astatotilapia sp. "chipwa"	Astatotilapia sp. "ruaha red cheek"	0.0544039	11.3397
Astatotilapia bloyeti 3	Astatotilapia bloyeti 4	Astatotilapia bloyeti 2	0.0542333	14.9021
Astatotilapia bloyeti	Astatotilapia sp. "longfin yellow"	Alticorpus geoffreyi	0.0541595	34.0728
Astatotilapia sp. "rukwa sunset"	Astatotilapia sp. "longfin yellow"	Pundamilia nyererei	0.0538642	3.19514
Astatotilapia bloyeti	Pundamilia nyererei	Tyrannochromis nigriventer	0.0536788	42.0026
Astatotilapia sp. "rukwa sunset"	Astatotilapia sp. "rukwa large yellow"	Astatotilapia sp. "rufiji blue" 2	0.05361	11.9559
Astatotilapia bloyeti	Pundamilia nyererei	Astatotilapia calliptera Massoko	0.0535515	38.4671
Astatotilapia sp. "rukwa sunset"	Harpagochromis sp. "checkmate"	Astatotilapia bloyeti 3	0.0535021	7.21163
Astatotilapia bloyeti	Astatotilapia sp. "longfin yellow"	Tyrannochromis nigriventer	0.0532785	39.6188
Astatotilapia bloyeti	Astatotilapia sp. "rukwa sunset"	Diplotaxodon limnothrissa	0.0532254	26.1556
Astatotilapia sp. "rukwa sunset"	Paralabidochromis flavus	Astatotilapia bloyeti 3	0.0532034	7.17609
Astatotilapia bloyeti	Astatotilapia gigliolii 6	Haplochromis vanheusdeni	0.05313	19.8789
Astatotilapia sp. "rukwa sunset"	Paralabidochromis paucidens	Astatotilapia bloyeti 4	0.0530708	12.5186
Maylandia zebra	Tyrannochromis nigriventer	Diplotaxodon limnothrissa	0.0528372	7.94272
Astatotilapia sp. "rukwa sunset"	Astatotilapia sp. "longfin yellow"	Paralabidochromis flavus	0.0528287	3.12721
Astatotilapia bloyeti	Astatotilapia sp. "longfin yellow"	Astatotilapia calliptera Massoko	0.0528139	36.7277
Astatotilapia sp. "rukwa sunset"	Harpagochromis vittatus	Astatotilapia bloyeti 3	0.0528011	9.34962
Astatotilapia bloyeti	Astatotilapia gigliolii 3	Haplochromis vanheusdeni	0.0526737	19.6495
Harpagochromis sp. "checkmate"	Astatotilapia sp. "chipwa"	Astatotilapia sp. "ruaha red cheek"	0.0526085	11.3749
Maylandia zebra	Otopharynx lithobates	Diplotaxodon limnothrissa	0.0524169	8.35628
Astatotilapia bloyeti	Astatotilapia gigliolii 6	Haplochromis vanheusdeni 2	0.0523788	19.394
Astatotilapia gigliolii 5	Astatotilapia gigliolii 6	Astatotilapia gigliolii 3	0.0522348	6.51086
Astatotilapia bloyeti	Astatotilapia sp. "rukwa sunset"	Diplotaxodon sp. "macrops ngulube"	0.0517698	28.5081
Astatotilapia bloyeti	Astatotilapia gigliolii 3	Haplochromis vanheusdeni 2	0.0517584	19.0316
Cynotilapia afra	Tyrannochromis nigriventer	Diplotaxodon limnothrissa	0.0515347	7.97051
Astatotilapia bloyeti	Astatotilapia sp. "rukwa sunset"	Copadichromis likomae	0.0511796	26.1156
Cynotilapia afra	Otopharynx lithobates	Diplotaxodon limnothrissa	0.0511136	8.38436
Astatotilapia bloyeti	Astatotilapia sp. "rukwa sunset"	Lethrinops gossei	0.0510108	28.9749
Astatotilapia bloyeti 4	Astatotilapia bloyeti 2	Harpagochromis vittatus	0.0510024	3.39849
Astatotilapia sp. "rukwa sunset"	Pundamilia nyererei	Astatotilapia bloyeti 3	0.0509126	6.72263
Astatotilapia bloyeti	Astatotilapia gigliolii 5	Haplochromis vanheusdeni	0.05072	18.8363
Astatotilapia bloyeti	Astatotilapia bloyeti 4	Astatotilapia gigliolii 2	0.0507073	52.5673
Astatotilapia sp. "rukwa sunset"	Astatotilapia calliptera Massoko	Astatotilapia gigliolii 4	0.0506117	39.7258
Astatotilapia sp. "rukwa sunset"	Astatotilapia calliptera Malawi	Astatotilapia gigliolii 4	0.0506058	40.6787
Astatotilapia sp. "rukwa sunset"	Diplotaxodon sp. "macrops ngulube"	Astatotilapia gigliolii 4	0.0504831	44.0073
Astatotilapia bloyeti	Astatotilapia sp. "rukwa sunset"	Otopharynx lithobates	0.0504765	29.9847
Astatotilapia sp. "rukwa sunset"	Rhamphochromis woodi	Astatotilapia gigliolii 4	0.0504409	42.598
Astatotilapia sp. "rukwa sunset"	Rhamphochromis longiceps	Astatotilapia gigliolii 4	0.0503609	43.8129
Astatotilapia bloyeti	Astatotilapia sp. "rukwa sunset"	Cynotilapia afra	0.0502545	33.2968
Astatotilapia sp. "rukwa sunset"	Astatotilapia sp. "rukwa large yellow"	Paralabidochromis paucidens	0.0502331	10.7348
Astatotilapia sp. "rukwa sunset"	Maylandia zebra	Astatotilapia gigliolii 4	0.0502096	40.9815
Astatotilapia sp. "rukwa sunset"	Astatotilapia sp. "longfin yellow"	Harpagochromis sp. "checkmate"	0.0501112	3.02792
Astatotilapia sp. "rukwa sunset"	Astatotilapia sp. "rufiji blue" 2	Astatotilapia sp. "ruaha red cheek"	0.0500707	5.40995
Astatotilapia sp. "rukwa sunset"	Tyrannochromis nigriventer	Astatotilapia gigliolii 4	0.0500532	39.203
Astatotilapia bloyeti	Astatotilapia gigliolii 5	Haplochromis vanheusdeni 2	0.0500165	18.3254
Astatotilapia bloyeti	Astatotilapia sp. "rukwa sunset"	Astatotilapia calliptera Malawi	0.0499589	32.7365
Astatotilapia sp. "rukwa sunset"	Otopharynx lithobates	Astatotilapia gigliolii 4	0.049954	40.4424
Astatotilapia sp. "rukwa sunset"	Diplotaxodon limnothrissa	Astatotilapia gigliolii 4	0.049863	41.9615
Astatotilapia bloyeti	Astatotilapia bloyeti 4	Astatotilapia gigliolii 3	0.0497871	61.7852
Astatotilapia sp. "rukwa sunset"	Cynotilapia afra	Astatotilapia gigliolii 4	0.0497527	40.2924
Astatotilapia bloyeti	Astatotilapia sp. "rukwa sunset"	Rhamphochromis longiceps	0.0495129	29.6011
Astatotilapia bloyeti	Astatotilapia sp. "rukwa sunset"	Rhamphochromis woodi	0.0494337	30.5212
Astatotilapia bloyeti	Astatotilapia sp. "rukwa sunset"	Maylandia zebra	0.0493206	29.8845
Astatotilapia bloyeti	Astatotilapia gigliolii	Haplochromis vanheusdeni	0.0492398	18.5223
Astatotilapia bloyeti	Astatotilapia gigliolii 2	Haplochromis vanheusdeni	0.0491356	17.7682
Astatotilapia sp. "longfin yellow"	Astatotilapia sp. "rukwa large yellow"	Astatotilapia sp. "chipwa"	0.0489657	3.3787
Astatotilapia sp. "rukwa sunset"	Copadichromis likomae	Astatotilapia gigliolii 4	0.048944	41.5304
Astatotilapia bloyeti 3	Astatotilapia bloyeti 4	Astatotilapia bloyeti	0.0489146	13.9168
Astatotilapia bloyeti	Astatotilapia sp. "rukwa sunset"	Alticorpus geoffreyi	0.0488261	32.9361
Astatotilapia sp. "rukwa sunset"	Alticorpus geoffreyi	Astatotilapia gigliolii 4	0.0486573	39.6515
Astatotilapia sp. "rukwa sunset"	Lethrinops gossei	Astatotilapia gigliolii 4	0.0485401	40.9354
Astatotilapia bloyeti	Astatotilapia gigliolii	Haplochromis vanheusdeni 2	0.0484478	18.186
Astatotilapia sp. "rukwa sunset"	Diplotaxodon sp. "macrops ngulube"	Astatotilapia gigliolii 2	0.0483937	53.174
Astatotilapia bloyeti	Astatotilapia gigliolii 2	Haplochromis vanheusdeni 2	0.0483852	17.336
Astatotilapia sp. "rukwa sunset"	Astatotilapia sp. "rukwa large yellow"	Paralabidochromis flavus	0.048363	9.0184
Astatotilapia bloyeti	Astatotilapia bloyeti 4	Astatotilapia gigliolii	0.0483119	50.1008
Astatotilapia sp. "rukwa sunset"	Rhamphochromis woodi	Astatotilapia gigliolii 2	0.0483001	48.4151
Astatotilapia sp. "rukwa sunset"	Rhamphochromis longiceps	Astatotilapia gigliolii 2	0.0482769	50.4071
Astatotilapia sp. "rukwa sunset"	Astatotilapia sp. "rukwa large yellow"	Astatotilapia sp. "rufiji blue"	0.0481853	12.3492
Astatotilapia sp. "rukwa sunset"	Astatotilapia calliptera Massoko	Astatotilapia gigliolii 2	0.0480103	50.1107
Astatotilapia bloyeti	Astatotilapia sp. "rukwa sunset"	Tyrannochromis nigriventer	0.0479765	34.5914
Astatotilapia sp. "rukwa sunset"	Diplotaxodon sp. "macrops ngulube"	Astatotilapia gigliolii 6	0.0479516	50.4494
Astatotilapia sp. "rukwa sunset"	Rhamphochromis woodi	Astatotilapia gigliolii 6	0.0478916	49.8194
Astatotilapia sp. "rukwa sunset"	Rhamphochromis longiceps	Astatotilapia gigliolii 6	0.0478862	50.2822
Astatotilapia sp. "rukwa sunset"	Astatotilapia calliptera Malawi	Astatotilapia gigliolii 2	0.0478861	51.5852
Astatotilapia sp. "rukwa sunset"	Maylandia zebra	Astatotilapia gigliolii 2	0.0478598	49.1049
Astatotilapia sp. "rukwa sunset"	Astatotilapia calliptera Malawi	Astatotilapia gigliolii 6	0.0478519	46.2047
Astatotilapia sp. "rukwa sunset"	Astatotilapia calliptera Massoko	Astatotilapia gigliolii 6	0.0478083	44.3925
Astatotilapia sp. "rukwa sunset"	Tyrannochromis nigriventer	Astatotilapia gigliolii 2	0.0478033	47.7069
Astatotilapia sp. "rukwa sunset"	Diplotaxodon limnothrissa	Astatotilapia gigliolii 2	0.0477762	48.9561
Astatotilapia sp. "rukwa sunset"	Otopharynx lithobates	Astatotilapia gigliolii 2	0.0476606	48.1175
Cynotilapia afra	Tyrannochromis nigriventer	Diplotaxodon sp. "macrops ngulube"	0.0475781	8.77802
Astatotilapia bloyeti	Astatotilapia sp. "rukwa sunset"	Astatotilapia calliptera Massoko	0.0475729	32.0216
Astatotilapia sp. "rukwa sunset"	Maylandia zebra	Astatotilapia gigliolii 6	0.0475481	47.7435
Astatotilapia bloyeti	Astatotilapia bloyeti 4	Astatotilapia gigliolii 5	0.0474993	50.933
Astatotilapia sp. "rukwa sunset"	Cynotilapia afra	Astatotilapia gigliolii 2	0.0474172	47.3899
Astatotilapia sp. "rukwa sunset"	Tyrannochromis nigriventer	Astatotilapia gigliolii 6	0.047411	45.3634
Astatotilapia sp. "rukwa sunset"	Diplotaxodon limnothrissa	Astatotilapia gigliolii 6	0.0473065	48.1117
Astatotilapia sp. "rukwa sunset"	Diplotaxodon sp. "macrops ngulube"	Astatotilapia gigliolii 3	0.0472822	45.8698
Astatotilapia bloyeti	Astatotilapia bloyeti 4	Astatotilapia gigliolii 6	0.0472814	52.9461
Astatotilapia sp. "rukwa sunset"	Rhamphochromis longiceps	Astatotilapia gigliolii 3	0.0472462	44.5782
Astatotilapia sp. "rukwa sunset"	Otopharynx lithobates	Astatotilapia gigliolii 6	0.0472348	47.3662
Astatotilapia sp. "rukwa sunset"	Rhamphochromis woodi	Astatotilapia gigliolii 3	0.0472339	42.8607
Maylandia zebra	Tyrannochromis nigriventer	Diplotaxodon sp. "macrops ngulube"	0.0471341	8.82764
Astatotilapia bloyeti	Astatotilapia bloyeti 4	Astatotilapia gigliolii 4	0.0471127	52.3146
Astatotilapia sp. "rukwa sunset"	Diplotaxodon sp. "macrops ngulube"	Astatotilapia gigliolii 5	0.0471093	59.9896
Astatotilapia sp. "rukwa sunset"	Cynotilapia afra	Astatotilapia gigliolii 6	0.0470978	46.382
Cynotilapia afra	Otopharynx lithobates	Diplotaxodon sp. "macrops ngulube"	0.0470888	9.14324
Astatotilapia sp. "rukwa sunset"	Rhamphochromis woodi	Astatotilapia gigliolii 5	0.0470344	56.3608
Astatotilapia sp. "rukwa sunset"	Rhamphochromis longiceps	Astatotilapia gigliolii 5	0.047004	58.8587
Astatotilapia sp. "rukwa sunset"	Astatotilapia calliptera Malawi	Astatotilapia gigliolii 3	0.0468901	42.2599
Astatotilapia sp. "rukwa sunset"	Astatotilapia calliptera Massoko	Astatotilapia gigliolii 3	0.0468773	41.9847
Astatotilapia sp. "rukwa sunset"	Tyrannochromis nigriventer	Astatotilapia gigliolii 3	0.0468117	42.2362
Astatotilapia sp. "rukwa blue"	Astatotilapia sp. "rufiji blue" 2	Astatotilapia sp. "chipwa"	0.0468042	8.08078
Astatotilapia sp. "rukwa sunset"	Maylandia zebra	Astatotilapia gigliolii 3	0.0467893	43.3852
Astatotilapia sp. "rukwa sunset"	Copadichromis likomae	Astatotilapia gigliolii 2	0.0467188	48.4701
Astatotilapia sp. "rukwa sunset"	Astatotilapia calliptera Massoko	Astatotilapia gigliolii 5	0.0466901	55.5173
Astatotilapia sp. "rukwa sunset"	Diplotaxodon limnothrissa	Astatotilapia gigliolii 3	0.0466629	42.8796
Astatotilapia sp. "rukwa sunset"	Astatotilapia calliptera Malawi	Astatotilapia gigliolii 5	0.0466556	56.3401
Maylandia zebra	Otopharynx lithobates	Diplotaxodon sp. "macrops ngulube"	0.046645	9.16084
Astatotilapia sp. "rukwa sunset"	Otopharynx lithobates	Astatotilapia gigliolii 3	0.0465912	42.2905
Astatotilapia sp. "rukwa sunset"	Tyrannochromis nigriventer	Astatotilapia gigliolii 5	0.0465682	52.2693
Astatotilapia sp. "rukwa sunset"	Diplotaxodon limnothrissa	Astatotilapia gigliolii 5	0.0465502	56.9894
Astatotilapia sp. "rukwa sunset"	Maylandia zebra	Astatotilapia gigliolii 5	0.0465304	55.8143
Astatotilapia sp. "rukwa sunset"	Alticorpus geoffreyi	Astatotilapia gigliolii 2	0.0464801	46.4772
Astatotilapia sp. "rukwa sunset"	Otopharynx lithobates	Astatotilapia gigliolii 5	0.0464205	54.5985
Astatotilapia sp. "rukwa sunset"	Copadichromis likomae	Astatotilapia gigliolii 6	0.0463854	46.2267
Astatotilapia sp. "rukwa sunset"	Cynotilapia afra	Astatotilapia gigliolii 3	0.0463474	42.2962
Astatotilapia sp. "rukwa sunset"	Lethrinops gossei	Astatotilapia gigliolii 2	0.0463076	48.9887
Astatotilapia sp. "rukwa sunset"	Cynotilapia afra	Astatotilapia gigliolii 5	0.0461753	54.6333
Astatotilapia sp. "rukwa sunset"	Astatotilapia sp. "rukwa large yellow"	Pundamilia nyererei	0.0461101	8.69888
Astatotilapia sp. "rukwa sunset"	Alticorpus geoffreyi	Astatotilapia gigliolii 6	0.0460863	44.4985
Astatotilapia sp. "rukwa sunset"	Lethrinops gossei	Astatotilapia gigliolii 6	0.0460207	47.029
Astatotilapia sp. "rukwa blue"	Astatotilapia calliptera Massoko	Astatotilapia gigliolii 4	0.0459197	35.946
Astatotilapia sp. "rukwa blue"	Astatotilapia calliptera Malawi	Astatotilapia gigliolii 4	0.0459138	36.9322
Astatotilapia sp. "rukwa blue"	Diplotaxodon sp. "macrops ngulube"	Astatotilapia gigliolii 4	0.0457905	39.7469
Astatotilapia sp. "rukwa sunset"	Harpagochromis vittatus	Astatotilapia bloyeti 4	0.0457715	10.8374
Astatotilapia sp. "rukwa blue"	Rhamphochromis woodi	Astatotilapia gigliolii 4	0.0457481	38.149
Astatotilapia sp. "rukwa sunset"	Copadichromis likomae	Astatotilapia gigliolii 3	0.0457144	42.1714
Astatotilapia sp. "rukwa blue"	Rhamphochromis longiceps	Astatotilapia gigliolii 4	0.0456677	39.3204
Astatotilapia bloyeti	Astatotilapia gigliolii 4	Haplochromis vanheusdeni	0.0456194	16.7252
Astatotilapia sp. "rukwa sunset"	Copadichromis likomae	Astatotilapia gigliolii 5	0.0455752	55.1088
Astatotilapia sp. "rukwa blue"	Maylandia zebra	Astatotilapia gigliolii 4	0.0455156	36.8571
Pundamilia nyererei	Astatotilapia calliptera Massoko	Astatotilapia gigliolii 4	0.0454779	34.1094
Pundamilia nyererei	Astatotilapia calliptera Malawi	Astatotilapia gigliolii 4	0.045472	34.962
Astatotilapia sp. "rukwa sunset"	Alticorpus geoffreyi	Astatotilapia gigliolii 3	0.0454525	41.7401
Astatotilapia sp. "rukwa sunset"	Astatotilapia sp. "rukwa large yellow"	Astatotilapia sp. "chipwa"	0.0454376	17.3048
Astatotilapia sp. "rukwa blue"	Tyrannochromis nigriventer	Astatotilapia gigliolii 4	0.0453584	35.3483
Pundamilia nyererei	Diplotaxodon sp. "macrops ngulube"	Astatotilapia gigliolii 4	0.0453487	37.6352
Astatotilapia sp. "rukwa sunset"	Alticorpus geoffreyi	Astatotilapia gigliolii 5	0.0453069	53.4359
Pundamilia nyererei	Rhamphochromis woodi	Astatotilapia gigliolii 4	0.0453062	36.4446
Astatotilapia sp. "rukwa sunset"	Lethrinops gossei	Astatotilapia gigliolii 3	0.0452772	41.2352
Astatotilapia sp. "rukwa blue"	Otopharynx lithobates	Astatotilapia gigliolii 4	0.0452587	36.3914
Pundamilia nyererei	Rhamphochromis longiceps	Astatotilapia gigliolii 4	0.0452258	37.4361
Astatotilapia sp. "rukwa blue"	Diplotaxodon limnothrissa	Astatotilapia gigliolii 4	0.0451673	37.9739
Harpagochromis vittatus	Astatotilapia calliptera Massoko	Astatotilapia gigliolii 4	0.0451584	36.6715
Harpagochromis vittatus	Astatotilapia calliptera Malawi	Astatotilapia gigliolii 4	0.0451525	37.7376
Astatotilapia sp. "rukwa sunset"	Lethrinops gossei	Astatotilapia gigliolii 5	0.0451474	54.7639
Astatotilapia sp. "rukwa sunset"	Rhamphochromis woodi	Astatotilapia gigliolii	0.0451114	51.8928
Pundamilia nyererei	Maylandia zebra	Astatotilapia gigliolii 4	0.0450737	34.996
Astatotilapia sp. "rukwa sunset"	Rhamphochromis longiceps	Astatotilapia gigliolii	0.0450631	53.9132
Astatotilapia sp. "rukwa blue"	Cynotilapia afra	Astatotilapia gigliolii 4	0.0450565	36.3522
Astatotilapia sp. "rukwa sunset"	Diplotaxodon sp. "macrops ngulube"	Astatotilapia gigliolii	0.0450353	56.8664
Harpagochromis vittatus	Diplotaxodon sp. "macrops ngulube"	Astatotilapia gigliolii 4	0.0450291	41.4046
Harpagochromis vittatus	Rhamphochromis woodi	Astatotilapia gigliolii 4	0.0449866	39.9164
Pundamilia nyererei	Tyrannochromis nigriventer	Astatotilapia gigliolii 4	0.0449164	33.9055
Harpagochromis vittatus	Rhamphochromis longiceps	Astatotilapia gigliolii 4	0.0449062	40.9508
Astatotilapia bloyeti	Astatotilapia gigliolii 4	Haplochromis vanheusdeni 2	0.0448519	16.2578
Pundamilia nyererei	Otopharynx lithobates	Astatotilapia gigliolii 4	0.0448166	34.7575
Harpagochromis sp. "checkmate"	Astatotilapia calliptera Massoko	Astatotilapia gigliolii 4	0.0448159	35.2191
Harpagochromis sp. "checkmate"	Astatotilapia calliptera Malawi	Astatotilapia gigliolii 4	0.04481	36.1161
Paralabidochromis flavus	Astatotilapia calliptera Massoko	Astatotilapia gigliolii 4	0.044809	33.8015
Paralabidochromis flavus	Astatotilapia calliptera Malawi	Astatotilapia gigliolii 4	0.0448031	34.7169
Paralabidochromis paucidens	Astatotilapia calliptera Massoko	Astatotilapia gigliolii 4	0.0447592	35.6641
Harpagochromis vittatus	Maylandia zebra	Astatotilapia gigliolii 4	0.0447541	38.1967
Paralabidochromis paucidens	Astatotilapia calliptera Malawi	Astatotilapia gigliolii 4	0.0447533	36.5678
Pundamilia nyererei	Diplotaxodon limnothrissa	Astatotilapia gigliolii 4	0.0447251	35.9513
Harpagochromis sp. "checkmate"	Diplotaxodon sp. "macrops ngulube"	Astatotilapia gigliolii 4	0.0446866	39.2207
Astatotilapia gigliolii 5	Astatotilapia gigliolii 3	Astatotilapia gigliolii	0.0446834	18.1931
Paralabidochromis flavus	Diplotaxodon sp. "macrops ngulube"	Astatotilapia gigliolii 4	0.0446797	37.5265
Harpagochromis sp. "checkmate"	Rhamphochromis woodi	Astatotilapia gigliolii 4	0.0446441	37.9061
Paralabidochromis flavus	Rhamphochromis woodi	Astatotilapia gigliolii 4	0.0446372	36.0856
Astatotilapia sp. "rukwa sunset"	Astatotilapia calliptera Massoko	Astatotilapia gigliolii	0.0446302	50.6905
Paralabidochromis paucidens	Diplotaxodon sp. "macrops ngulube"	Astatotilapia gigliolii 4	0.0446299	39.7195
Astatotilapia sp. "rukwa sunset"	Astatotilapia calliptera Malawi	Astatotilapia gigliolii	0.0446193	49.6215
Pundamilia nyererei	Cynotilapia afra	Astatotilapia gigliolii 4	0.0446143	34.5482
Harpagochromis vittatus	Tyrannochromis nigriventer	Astatotilapia gigliolii 4	0.0445967	36.6796
Paralabidochromis paucidens	Rhamphochromis woodi	Astatotilapia gigliolii 4	0.0445874	38.2888
Astatotilapia sp. "rukwa sunset"	Maylandia zebra	Astatotilapia gigliolii	0.0445861	51.831
Harpagochromis sp. "checkmate"	Rhamphochromis longiceps	Astatotilapia gigliolii 4	0.0445637	38.8694
Paralabidochromis flavus	Rhamphochromis longiceps	Astatotilapia gigliolii 4	0.0445568	36.9861
Astatotilapia sp. "ruaha red cheek"	Astatotilapia calliptera Massoko	Astatotilapia gigliolii 4	0.0445382	36.3671
Astatotilapia sp. "ruaha red cheek"	Astatotilapia calliptera Malawi	Astatotilapia gigliolii 4	0.0445323	37.4135
Astatotilapia sp. "rukwa sunset"	Diplotaxodon limnothrissa	Astatotilapia gigliolii	0.0445316	53.2911
Paralabidochromis paucidens	Rhamphochromis longiceps	Astatotilapia gigliolii 4	0.0445069	39.4037
Harpagochromis vittatus	Otopharynx lithobates	Astatotilapia gigliolii 4	0.0444969	37.4835
Astatotilapia sp. "rukwa sunset"	Tyrannochromis nigriventer	Astatotilapia gigliolii	0.0444662	47.8804
Astatotilapia sp. "rukwa large yellow"	Astatotilapia calliptera Massoko	Astatotilapia gigliolii 4	0.0444299	34.9174
Astatotilapia sp. "rukwa large yellow"	Astatotilapia calliptera Malawi	Astatotilapia gigliolii 4	0.044424	35.9311
Harpagochromis sp. "checkmate"	Maylandia zebra	Astatotilapia gigliolii 4	0.0444114	36.092
Astatotilapia sp. "ruaha red cheek"	Diplotaxodon sp. "macrops ngulube"	Astatotilapia gigliolii 4	0.0444089	39.5257
Astatotilapia sp. "rukwa sunset"	Otopharynx lithobates	Astatotilapia gigliolii	0.0444072	48.8818
Harpagochromis vittatus	Diplotaxodon limnothrissa	Astatotilapia gigliolii 4	0.0444054	39.393
Paralabidochromis flavus	Maylandia zebra	Astatotilapia gigliolii 4	0.0444045	34.6685
Astatotilapia sp. "ruaha red cheek"	Rhamphochromis woodi	Astatotilapia gigliolii 4	0.0443664	37.5884
Paralabidochromis paucidens	Maylandia zebra	Astatotilapia gigliolii 4	0.0443547	36.7671
Astatotilapia sp. "chipwa"	Astatotilapia calliptera Massoko	Astatotilapia gigliolii 4	0.0443349	34.3883
Astatotilapia sp. "chipwa"	Astatotilapia calliptera Malawi	Astatotilapia gigliolii 4	0.044329	35.3625
Astatotilapia sp. "rukwa large yellow"	Diplotaxodon sp. "macrops ngulube"	Astatotilapia gigliolii 4	0.0443005	38.9191
Harpagochromis vittatus	Cynotilapia afra	Astatotilapia gigliolii 4	0.0442945	37.7933
Astatotilapia sp. "rukwa sunset"	Astatotilapia sp. "rukwa large yellow"	Harpagochromis sp. "checkmate"	0.0442913	11.1056
Astatotilapia sp. "ruaha red cheek"	Rhamphochromis longiceps	Astatotilapia gigliolii 4	0.0442859	38.8818
Astatotilapia sp. "rukwa large yellow"	Rhamphochromis woodi	Astatotilapia gigliolii 4	0.044258	37.4788
Harpagochromis sp. "checkmate"	Tyrannochromis nigriventer	Astatotilapia gigliolii 4	0.044254	34.968
Paralabidochromis flavus	Tyrannochromis nigriventer	Astatotilapia gigliolii 4	0.0442471	33.6046
Astatotilapia sp. "rukwa blue"	Copadichromis likomae	Astatotilapia gigliolii 4	0.0442437	37.5975
Astatotilapia sp. "chipwa"	Diplotaxodon sp. "macrops ngulube"	Astatotilapia gigliolii 4	0.0442055	37.8314
Paralabidochromis paucidens	Tyrannochromis nigriventer	Astatotilapia gigliolii 4	0.0441973	35.3478
Astatotilapia bloyeti 2	Astatotilapia calliptera Massoko	Astatotilapia gigliolii 4	0.0441902	36.9959
Astatotilapia bloyeti 2	Astatotilapia calliptera Malawi	Astatotilapia gigliolii 4	0.0441843	38.4342
Astatotilapia sp. "rukwa large yellow"	Rhamphochromis longiceps	Astatotilapia gigliolii 4	0.0441775	38.5802
Astatotilapia sp. "chipwa"	Rhamphochromis woodi	Astatotilapia gigliolii 4	0.044163	36.6066
Harpagochromis sp. "checkmate"	Otopharynx lithobates	Astatotilapia gigliolii 4	0.0441542	35.6319
Paralabidochromis flavus	Otopharynx lithobates	Astatotilapia gigliolii 4	0.0441473	34.3229
Astatotilapia sp. "rukwa sunset"	Cynotilapia afra	Astatotilapia gigliolii	0.0441346	49.5053
Astatotilapia sp. "ruaha red cheek"	Maylandia zebra	Astatotilapia gigliolii 4	0.0441336	36.7418
Paralabidochromis paucidens	Otopharynx lithobates	Astatotilapia gigliolii 4	0.0440975	36.2549
Astatotilapia sp. "chipwa"	Rhamphochromis longiceps	Astatotilapia gigliolii 4	0.0440825	37.6455
Harpagochromis sp. "checkmate"	Diplotaxodon limnothrissa	Astatotilapia gigliolii 4	0.0440626	37.3092
Astatotilapia bloyeti 2	Diplotaxodon sp. "macrops ngulube"	Astatotilapia gigliolii 4	0.0440608	40.2658
Paralabidochromis flavus	Diplotaxodon limnothrissa	Astatotilapia gigliolii 4	0.0440557	35.5744
Astatotilapia sp. "rukwa large yellow"	Maylandia zebra	Astatotilapia gigliolii 4	0.0440252	36.3052
Astatotilapia bloyeti 2	Rhamphochromis woodi	Astatotilapia gigliolii 4	0.0440183	38.649
Paralabidochromis paucidens	Diplotaxodon limnothrissa	Astatotilapia gigliolii 4	0.0440059	37.8785
Astatotilapia sp. "ruaha red cheek"	Tyrannochromis nigriventer	Astatotilapia gigliolii 4	0.0439762	35.599
Astatotilapia bloyeti	Astatotilapia sp. "rufiji blue"	Astatotilapia gigliolii 2	0.0439594	24.9905
Astatotilapia sp. "rukwa blue"	Alticorpus geoffreyi	Astatotilapia gigliolii 4	0.0439557	35.7269
Harpagochromis sp. "checkmate"	Cynotilapia afra	Astatotilapia gigliolii 4	0.0439517	35.7117
Paralabidochromis flavus	Cynotilapia afra	Astatotilapia gigliolii 4	0.0439448	34.3151
Astatotilapia bloyeti 2	Rhamphochromis longiceps	Astatotilapia gigliolii 4	0.0439377	39.8764
Astatotilapia sp. "chipwa"	Maylandia zebra	Astatotilapia gigliolii 4	0.0439302	35.3402
Paralabidochromis paucidens	Cynotilapia afra	Astatotilapia gigliolii 4	0.043895	36.3412
Astatotilapia sp. "ruaha red cheek"	Otopharynx lithobates	Astatotilapia gigliolii 4	0.0438763	36.3506
Astatotilapia sp. "rukwa large yellow"	Tyrannochromis nigriventer	Astatotilapia gigliolii 4	0.0438677	34.7102
Astatotilapia sp. "rukwa blue"	Lethrinops gossei	Astatotilapia gigliolii 4	0.0438378	36.906
Astatotilapia sp. "rukwa sunset"	Astatotilapia sp. "longfin yellow"	Paralabidochromis paucidens	0.043813	2.71197
Pundamilia nyererei	Copadichromis likomae	Astatotilapia gigliolii 4	0.0438012	35.348
Astatotilapia bloyeti 2	Maylandia zebra	Astatotilapia gigliolii 4	0.0437854	37.4181
Astatotilapia sp. "ruaha red cheek"	Diplotaxodon limnothrissa	Astatotilapia gigliolii 4	0.0437848	37.7055
Astatotilapia sp. "chipwa"	Tyrannochromis nigriventer	Astatotilapia gigliolii 4	0.0437727	33.8357
Astatotilapia sp. "rukwa large yellow"	Otopharynx lithobates	Astatotilapia gigliolii 4	0.0437679	35.7242
Astatotilapia sp. "rukwa large yellow"	Diplotaxodon limnothrissa	Astatotilapia gigliolii 4	0.0436763	37.1148
Astatotilapia sp. "ruaha red cheek"	Cynotilapia afra	Astatotilapia gigliolii 4	0.0436738	36.4445
Astatotilapia sp. "chipwa"	Otopharynx lithobates	Astatotilapia gigliolii 4	0.0436728	34.8737
Astatotilapia bloyeti 2	Tyrannochromis nigriventer	Astatotilapia gigliolii 4	0.0436279	35.9812
Astatotilapia sp. "chipwa"	Diplotaxodon limnothrissa	Astatotilapia gigliolii 4	0.0435812	36.231
Astatotilapia sp. "rukwa large yellow"	Cynotilapia afra	Astatotilapia gigliolii 4	0.0435653	35.7414
Astatotilapia bloyeti 2	Otopharynx lithobates	Astatotilapia gigliolii 4	0.043528	36.7767
Pundamilia nyererei	Alticorpus geoffreyi	Astatotilapia gigliolii 4	0.043513	34.0323
Harpagochromis vittatus	Copadichromis likomae	Astatotilapia gigliolii 4	0.0434811	38.6844
Astatotilapia sp. "chipwa"	Cynotilapia afra	Astatotilapia gigliolii 4	0.0434703	34.7938
Astatotilapia sp. "rukwa sunset"	Copadichromis likomae	Astatotilapia gigliolii	0.0434502	49.8759
Astatotilapia bloyeti 2	Diplotaxodon limnothrissa	Astatotilapia gigliolii 4	0.0434364	38.9451
Lethrinops gossei	Otopharynx lithobates	Astatotilapia calliptera Malawi	0.043429	6.37425
Pundamilia nyererei	Lethrinops gossei	Astatotilapia gigliolii 4	0.0433951	35.154
Astatotilapia bloyeti 2	Cynotilapia afra	Astatotilapia gigliolii 4	0.0433254	37.2034
Astatotilapia sp. "rukwa blue"	Diplotaxodon sp. "macrops ngulube"	Astatotilapia gigliolii 2	0.0432257	46.7119
Astatotilapia sp. "rukwa sunset"	Alticorpus geoffreyi	Astatotilapia gigliolii	0.043199	48.7096
Harpagochromis vittatus	Alticorpus geoffreyi	Astatotilapia gigliolii 4	0.0431929	36.8575
Astatotilapia sp. "rukwa blue"	Diplotaxodon sp. "macrops ngulube"	Astatotilapia gigliolii 6	0.0431516	46.3466
Astatotilapia bloyeti	Astatotilapia sp. "rufiji blue"	Astatotilapia gigliolii 3	0.0431481	27.1747
Harpagochromis sp. "checkmate"	Copadichromis likomae	Astatotilapia gigliolii 4	0.043138	36.7617
Astatotilapia sp. "rukwa blue"	Rhamphochromis woodi	Astatotilapia gigliolii 2	0.0431316	42.1092
Paralabidochromis flavus	Copadichromis likomae	Astatotilapia gigliolii 4	0.0431311	35.2076
Astatotilapia bloyeti 3	Astatotilapia calliptera Massoko	Astatotilapia gigliolii 4	0.0431198	35.2297
Astatotilapia bloyeti 3	Astatotilapia calliptera Malawi	Astatotilapia gigliolii 4	0.0431139	36.1896
Astatotilapia sp. "rukwa blue"	Rhamphochromis longiceps	Astatotilapia gigliolii 2	0.0431083	44.0028
Astatotilapia sp. "rukwa blue"	Rhamphochromis woodi	Astatotilapia gigliolii 6	0.0430913	45.0568
Astatotilapia sp. "rukwa blue"	Rhamphochromis longiceps	Astatotilapia gigliolii 6	0.0430858	45.6679
Paralabidochromis paucidens	Copadichromis likomae	Astatotilapia gigliolii 4	0.0430813	37.2135
Harpagochromis vittatus	Lethrinops gossei	Astatotilapia gigliolii 4	0.0430749	38.0996
Astatotilapia sp. "rukwa sunset"	Lethrinops gossei	Astatotilapia gigliolii	0.0430628	49.3909
Astatotilapia sp. "rukwa blue"	Astatotilapia calliptera Malawi	Astatotilapia gigliolii 6	0.0430514	42.7759
Astatotilapia sp. "rukwa blue"	Astatotilapia calliptera Massoko	Astatotilapia gigliolii 6	0.0430076	40.7566
Astatotilapia bloyeti 3	Diplotaxodon sp. "macrops ngulube"	Astatotilapia gigliolii 4	0.0429903	37.6133
Astatotilapia bloyeti 3	Rhamphochromis woodi	Astatotilapia gigliolii 4	0.0429477	36.2092
Astatotilapia bloyeti 3	Rhamphochromis longiceps	Astatotilapia gigliolii 4	0.0428671	37.206
Astatotilapia sp. "ruaha red cheek"	Copadichromis likomae	Astatotilapia gigliolii 4	0.0428599	37.9238
Harpagochromis sp. "checkmate"	Alticorpus geoffreyi	Astatotilapia gigliolii 4	0.0428497	35.1069
Paralabidochromis flavus	Alticorpus geoffreyi	Astatotilapia gigliolii 4	0.0428427	33.7293
Astatotilapia sp. "rukwa blue"	Astatotilapia calliptera Massoko	Astatotilapia gigliolii 2	0.0428402	44.1194
Paralabidochromis paucidens	Alticorpus geoffreyi	Astatotilapia gigliolii 4	0.0427929	35.5272
Astatotilapia sp. "rukwa large yellow"	Copadichromis likomae	Astatotilapia gigliolii 4	0.0427512	36.736
Astatotilapia sp. "rukwa blue"	Maylandia zebra	Astatotilapia gigliolii 6	0.0427461	43.4425
Harpagochromis sp. "checkmate"	Lethrinops gossei	Astatotilapia gigliolii 4	0.0427317	36.4045
Paralabidochromis flavus	Lethrinops gossei	Astatotilapia gigliolii 4	0.0427247	34.9592
Astatotilapia sp. "rukwa blue"	Astatotilapia calliptera Malawi	Astatotilapia gigliolii 2	0.0427153	45.5886
Astatotilapia bloyeti 3	Maylandia zebra	Astatotilapia gigliolii 4	0.0427146	34.9726
Astatotilapia sp. "rukwa blue"	Maylandia zebra	Astatotilapia gigliolii 2	0.0426888	42.9369
Paralabidochromis paucidens	Lethrinops gossei	Astatotilapia gigliolii 4	0.0426749	36.7556
Astatotilapia sp. "chipwa"	Copadichromis likomae	Astatotilapia gigliolii 4	0.0426561	35.7618
Pundamilia nyererei	Diplotaxodon sp. "macrops ngulube"	Astatotilapia gigliolii 6	0.0426451	40.2084
Astatotilapia sp. "rukwa blue"	Tyrannochromis nigriventer	Astatotilapia gigliolii 2	0.0426321	41.7071
Astatotilapia sp. "rukwa blue"	Tyrannochromis nigriventer	Astatotilapia gigliolii 6	0.0426082	41.2883
Astatotilapia sp. "rukwa blue"	Diplotaxodon limnothrissa	Astatotilapia gigliolii 2	0.0426048	43.253
Pundamilia nyererei	Rhamphochromis woodi	Astatotilapia gigliolii 6	0.0425848	39.7613
Pundamilia nyererei	Rhamphochromis longiceps	Astatotilapia gigliolii 6	0.0425794	40.0447
Astatotilapia sp. "ruaha red cheek"	Alticorpus geoffreyi	Astatotilapia gigliolii 4	0.0425714	35.7064
Pundamilia nyererei	Diplotaxodon sp. "macrops ngulube"	Astatotilapia gigliolii 2	0.0425648	43.7903
Astatotilapia bloyeti 3	Tyrannochromis nigriventer	Astatotilapia gigliolii 4	0.0425569	33.9227
Pundamilia nyererei	Astatotilapia calliptera Malawi	Astatotilapia gigliolii 6	0.0425449	37.1264
Astatotilapia bloyeti 2	Copadichromis likomae	Astatotilapia gigliolii 4	0.0425112	38.4207
Astatotilapia sp. "rukwa blue"	Diplotaxodon limnothrissa	Astatotilapia gigliolii 6	0.0425033	44.0852
Pundamilia nyererei	Astatotilapia calliptera Massoko	Astatotilapia gigliolii 6	0.0425011	35.7939
Astatotilapia sp. "rukwa blue"	Otopharynx lithobates	Astatotilapia gigliolii 2	0.0424886	42.4607
Pundamilia nyererei	Rhamphochromis woodi	Astatotilapia gigliolii 2	0.0424706	40.0765
Astatotilapia sp. "rukwa large yellow"	Alticorpus geoffreyi	Astatotilapia gigliolii 4	0.0424627	34.8619
Astatotilapia bloyeti 3	Otopharynx lithobates	Astatotilapia gigliolii 4	0.0424569	34.4763
Astatotilapia sp. "ruaha red cheek"	Lethrinops gossei	Astatotilapia gigliolii 4	0.0424534	36.983
Pundamilia nyererei	Rhamphochromis longiceps	Astatotilapia gigliolii 2	0.0424473	41.5915
Astatotilapia sp. "rukwa blue"	Otopharynx lithobates	Astatotilapia gigliolii 6	0.0424311	43.23
Astatotilapia sp. "chipwa"	Alticorpus geoffreyi	Astatotilapia gigliolii 4	0.0423676	33.9522
Astatotilapia bloyeti 3	Diplotaxodon limnothrissa	Astatotilapia gigliolii 4	0.0423652	36.4444
Astatotilapia sp. "rukwa large yellow"	Lethrinops gossei	Astatotilapia gigliolii 4	0.0423447	35.8669
Astatotilapia sp. "rukwa blue"	Diplotaxodon sp. "macrops ngulube"	Astatotilapia gigliolii 5	0.042324	53.5221
Astatotilapia sp. "rukwa blue"	Cynotilapia afra	Astatotilapia gigliolii 6	0.0422935	42.3138
Harpagochromis vittatus	Diplotaxodon sp. "macrops ngulube"	Astatotilapia gigliolii 2	0.0422826	49.2125
Astatotilapia bloyeti 3	Cynotilapia afra	Astatotilapia gigliolii 4	0.0422541	34.7988
Astatotilapia sp. "chipwa"	Lethrinops gossei	Astatotilapia gigliolii 4	0.0422496	35.175
Astatotilapia sp. "rukwa blue"	Rhamphochromis woodi	Astatotilapia gigliolii 5	0.0422488	49.593
Paralabidochromis paucidens	Harpagochromis vittatus	Harpagochromis sp. "checkmate"	0.042246	15.2703
Astatotilapia sp. "rukwa blue"	Cynotilapia afra	Astatotilapia gigliolii 2	0.0422438	41.6294
Pundamilia nyererei	Maylandia zebra	Astatotilapia gigliolii 6	0.0422394	37.7725
Harpagochromis vittatus	Diplotaxodon sp. "macrops ngulube"	Astatotilapia gigliolii 6	0.0422275	43.9541
Astatotilapia bloyeti 2	Alticorpus geoffreyi	Astatotilapia gigliolii 4	0.0422227	36.1932
Astatotilapia sp. "rukwa blue"	Rhamphochromis longiceps	Astatotilapia gigliolii 5	0.0422182	51.9084
Astatotilapia sp. "rukwa blue"	Diplotaxodon sp. "macrops ngulube"	Astatotilapia gigliolii 3	0.0422089	42.0453
Harpagochromis vittatus	Rhamphochromis woodi	Astatotilapia gigliolii 2	0.0421883	44.1914
Pundamilia nyererei	Astatotilapia calliptera Massoko	Astatotilapia gigliolii 2	0.042179	40.5498
Astatotilapia sp. "rukwa blue"	Rhamphochromis longiceps	Astatotilapia gigliolii 3	0.0421726	40.5109
Harpagochromis vittatus	Rhamphochromis woodi	Astatotilapia gigliolii 6	0.0421672	43.3549
Harpagochromis vittatus	Rhamphochromis longiceps	Astatotilapia gigliolii 2	0.042165	46.207
Harpagochromis vittatus	Rhamphochromis longiceps	Astatotilapia gigliolii 6	0.0421617	43.6002
Astatotilapia sp. "rukwa blue"	Rhamphochromis woodi	Astatotilapia gigliolii 3	0.0421603	38.7705
Astatotilapia sp. "longfin yellow"	Astatotilapia calliptera Massoko	Astatotilapia gigliolii 4	0.0421554	22.6527
Astatotilapia sp. "longfin yellow"	Astatotilapia calliptera Malawi	Astatotilapia gigliolii 4	0.0421495	22.5912
Harpagochromis vittatus	Astatotilapia calliptera Malawi	Astatotilapia gigliolii 6	0.0421272	39.8092
Astatotilapia bloyeti 2	Lethrinops gossei	Astatotilapia gigliolii 4	0.0421046	37.3666
Pundamilia nyererei	Tyrannochromis nigriventer	Astatotilapia gigliolii 6	0.0421015	36.7979
Harpagochromis vittatus	Astatotilapia calliptera Massoko	Astatotilapia gigliolii 6	0.0420834	38.2193
Pundamilia nyererei	Astatotilapia calliptera Malawi	Astatotilapia gigliolii 2	0.042054	41.7834
Pundamilia nyererei	Maylandia zebra	Astatotilapia gigliolii 2	0.0420275	39.9963
Astatotilapia sp. "longfin yellow"	Diplotaxodon sp. "macrops ngulube"	Astatotilapia gigliolii 4	0.0420257	22.8777
Pundamilia nyererei	Diplotaxodon limnothrissa	Astatotilapia gigliolii 6	0.0419965	38.4425
Astatotilapia sp. "longfin yellow"	Rhamphochromis woodi	Astatotilapia gigliolii 4	0.0419831	22.4246
Pundamilia nyererei	Tyrannochromis nigriventer	Astatotilapia gigliolii 2	0.0419707	39.3611
Pundamilia nyererei	Diplotaxodon limnothrissa	Astatotilapia gigliolii 2	0.0419435	40.3191
Harpagochromis sp. "checkmate"	Diplotaxodon sp. "macrops ngulube"	Astatotilapia gigliolii 2	0.0419353	47.0063
Pundamilia nyererei	Otopharynx lithobates	Astatotilapia gigliolii 6	0.0419243	37.8123
Astatotilapia sp. "rukwa blue"	Astatotilapia calliptera Massoko	Astatotilapia gigliolii 5	0.0419027	49.8286
Astatotilapia sp. "longfin yellow"	Rhamphochromis longiceps	Astatotilapia gigliolii 4	0.0419024	22.1991
Harpagochromis vittatus	Astatotilapia calliptera Massoko	Astatotilapia gigliolii 2	0.0418967	44.9167
Paralabidochromis flavus	Diplotaxodon sp. "macrops ngulube"	Astatotilapia gigliolii 6	0.0418861	41.3296
Harpagochromis sp. "checkmate"	Diplotaxodon sp. "macrops ngulube"	Astatotilapia gigliolii 6	0.0418827	42.5172
Paralabidochromis paucidens	Diplotaxodon sp. "macrops ngulube"	Astatotilapia gigliolii 6	0.0418766	43.4824
Astatotilapia sp. "rukwa blue"	Astatotilapia calliptera Malawi	Astatotilapia gigliolii 5	0.041868	50.4677
Paralabidochromis flavus	Diplotaxodon sp. "macrops ngulube"	Astatotilapia gigliolii 2	0.0418496	43.4591
Astatotilapia sp. "ruaha red cheek"	Diplotaxodon sp. "macrops ngulube"	Astatotilapia gigliolii 6	0.0418474	44.7361
Harpagochromis sp. "checkmate"	Rhamphochromis woodi	Astatotilapia gigliolii 2	0.0418411	42.6836
Pundamilia nyererei	Otopharynx lithobates	Astatotilapia gigliolii 2	0.0418272	39.6601
Lethrinops gossei	Tyrannochromis nigriventer	Astatotilapia calliptera Malawi	0.0418263	6.37628
Paralabidochromis flavus	Rhamphochromis woodi	Astatotilapia gigliolii 6	0.0418257	40.5031
Harpagochromis sp. "checkmate"	Rhamphochromis woodi	Astatotilapia gigliolii 6	0.0418223	42.1315
Harpagochromis vittatus	Maylandia zebra	Astatotilapia gigliolii 6	0.0418216	41.322
Paralabidochromis flavus	Rhamphochromis longiceps	Astatotilapia gigliolii 6	0.0418203	40.7487
Astatotilapia sp. "ruaha red cheek"	Diplotaxodon sp. "macrops ngulube"	Astatotilapia gigliolii 2	0.0418182	43.8017
Harpagochromis sp. "checkmate"	Rhamphochromis longiceps	Astatotilapia gigliolii 2	0.0418177	44.3174
Harpagochromis sp. "checkmate"	Rhamphochromis longiceps	Astatotilapia gigliolii 6	0.0418169	42.2239
Paralabidochromis paucidens	Rhamphochromis woodi	Astatotilapia gigliolii 6	0.0418163	42.8571
Astatotilapia sp. "rukwa blue"	Astatotilapia calliptera Malawi	Astatotilapia gigliolii 3	0.0418146	38.9639
Paralabidochromis paucidens	Diplotaxodon sp. "macrops ngulube"	Astatotilapia gigliolii 2	0.0418143	45.9875
Paralabidochromis paucidens	Rhamphochromis longiceps	Astatotilapia gigliolii 6	0.0418108	43.234
Astatotilapia sp. "rukwa blue"	Astatotilapia calliptera Massoko	Astatotilapia gigliolii 3	0.0418018	38.5233
Astatotilapia sp. "ruaha red cheek"	Rhamphochromis woodi	Astatotilapia gigliolii 6	0.0417871	43.4654
Pundamilia nyererei	Cynotilapia afra	Astatotilapia gigliolii 6	0.0417867	36.9951
Paralabidochromis flavus	Astatotilapia calliptera Malawi	Astatotilapia gigliolii 6	0.0417858	38.0118
Harpagochromis sp. "checkmate"	Astatotilapia calliptera Malawi	Astatotilapia gigliolii 6	0.0417824	39.0469
Astatotilapia sp. "ruaha red cheek"	Rhamphochromis longiceps	Astatotilapia gigliolii 6	0.0417816	43.9282
Astatotilapia sp. "rukwa blue"	Tyrannochromis nigriventer	Astatotilapia gigliolii 5	0.0417802	46.4891
Paralabidochromis paucidens	Astatotilapia calliptera Malawi	Astatotilapia gigliolii 6	0.0417763	39.7376
Pundamilia nyererei	Diplotaxodon sp. "macrops ngulube"	Astatotilapia gigliolii 5	0.0417722	47.1085
Harpagochromis vittatus	Astatotilapia calliptera Malawi	Astatotilapia gigliolii 2	0.0417717	46.4685
Astatotilapia sp. "rukwa blue"	Diplotaxodon limnothrissa	Astatotilapia gigliolii 5	0.0417622	51.0406
Paralabidochromis flavus	Rhamphochromis woodi	Astatotilapia gigliolii 2	0.0417553	39.3705
Astatotilapia sp. "longfin yellow"	Maylandia zebra	Astatotilapia gigliolii 4	0.0417498	22.777
Astatotilapia sp. "ruaha red cheek"	Astatotilapia calliptera Malawi	Astatotilapia gigliolii 6	0.0417471	42.7278
Harpagochromis vittatus	Maylandia zebra	Astatotilapia gigliolii 2	0.0417452	44.9942
Astatotilapia sp. "rukwa blue"	Maylandia zebra	Astatotilapia gigliolii 5	0.0417422	49.5129
Paralabidochromis flavus	Astatotilapia calliptera Massoko	Astatotilapia gigliolii 6	0.0417419	36.4412
Harpagochromis sp. "checkmate"	Astatotilapia calliptera Massoko	Astatotilapia gigliolii 6	0.0417385	37.5909
Astatotilapia sp. "rukwa blue"	Tyrannochromis nigriventer	Astatotilapia gigliolii 3	0.0417358	38.4144
Paralabidochromis paucidens	Astatotilapia calliptera Massoko	Astatotilapia gigliolii 6	0.0417324	38.2171
Paralabidochromis flavus	Rhamphochromis longiceps	Astatotilapia gigliolii 2	0.041732	40.7872
Astatotilapia sp. "ruaha red cheek"	Rhamphochromis woodi	Astatotilapia gigliolii 2	0.0417239	39.865
Paralabidochromis paucidens	Rhamphochromis woodi	Astatotilapia gigliolii 2	0.04172	41.4195
Astatotilapia sp. "rukwa blue"	Maylandia zebra	Astatotilapia gigliolii 3	0.0417134	39.4195
Astatotilapia sp. "ruaha red cheek"	Astatotilapia calliptera Massoko	Astatotilapia gigliolii 6	0.0417033	40.2284
Astatotilapia sp. "rukwa large yellow"	Diplotaxodon sp. "macrops ngulube"	Astatotilapia gigliolii 6	0.041702	43.542
Astatotilapia sp. "ruaha red cheek"	Rhamphochromis longiceps	Astatotilapia gigliolii 2	0.0417006	41.467
Pundamilia nyererei	Rhamphochromis woodi	Astatotilapia gigliolii 5	0.0416968	44.9473
Paralabidochromis paucidens	Rhamphochromis longiceps	Astatotilapia gigliolii 2	0.0416967	43.1958
Harpagochromis vittatus	Tyrannochromis nigriventer	Astatotilapia gigliolii 2	0.0416884	43.7679
Harpagochromis vittatus	Tyrannochromis nigriventer	Astatotilapia gigliolii 6	0.0416836	39.6574
Pundamilia nyererei	Rhamphochromis longiceps	Astatotilapia gigliolii 5	0.0416663	46.6901
Harpagochromis vittatus	Diplotaxodon limnothrissa	Astatotilapia gigliolii 2	0.0416611	45.0634
Astatotilapia sp. "rukwa large yellow"	Rhamphochromis woodi	Astatotilapia gigliolii 6	0.0416417	42.6925
Astatotilapia sp. "rukwa large yellow"	Rhamphochromis longiceps	Astatotilapia gigliolii 6	0.0416362	43.2275
Astatotilapia sp. "rukwa blue"	Otopharynx lithobates	Astatotilapia gigliolii 5	0.0416318	48.6458
Pundamilia nyererei	Diplotaxodon sp. "macrops ngulube"	Astatotilapia gigliolii 3	0.0416299	37.2627
Astatotilapia sp. "rukwa large yellow"	Diplotaxodon sp. "macrops ngulube"	Astatotilapia gigliolii 2	0.0416164	47.393
Astatotilapia sp. "rukwa large yellow"	Astatotilapia calliptera Malawi	Astatotilapia gigliolii 6	0.0416017	39.7694
Pundamilia nyererei	Rhamphochromis longiceps	Astatotilapia gigliolii 3	0.0415936	36.1854
Astatotilapia sp. "longfin yellow"	Tyrannochromis nigriventer	Astatotilapia gigliolii 4	0.041592	21.7888
Astatotilapia sp. "rukwa blue"	Diplotaxodon limnothrissa	Astatotilapia gigliolii 3	0.0415862	39.2774
Pundamilia nyererei	Cynotilapia afra	Astatotilapia gigliolii 2	0.0415822	39.1539
Pundamilia nyererei	Rhamphochromis woodi	Astatotilapia gigliolii 3	0.0415812	34.979
Harpagochromis vittatus	Diplotaxodon limnothrissa	Astatotilapia gigliolii 6	0.0415786	41.9425
Astatotilapia sp. "rukwa blue"	Copadichromis likomae	Astatotilapia gigliolii 6	0.0415775	42.4222
Astatotilapia sp. "rukwa blue"	Astatotilapia sp. "rukwa large yellow"	Astatotilapia sp. "rukwa sunset"	0.0415753	4.37313
Astatotilapia sp. "rukwa large yellow"	Astatotilapia calliptera Massoko	Astatotilapia gigliolii 6	0.0415578	38.0626
Harpagochromis sp. "checkmate"	Astatotilapia calliptera Massoko	Astatotilapia gigliolii 2	0.0415493	43.4525
Harpagochromis vittatus	Otopharynx lithobates	Astatotilapia gigliolii 2	0.0415448	43.9714
Astatotilapia sp. "rukwa blue"	Copadichromis likomae	Astatotilapia gigliolii 2	0.0415417	42.7413
Astatotilapia sp. "rukwa large yellow"	Rhamphochromis woodi	Astatotilapia gigliolii 2	0.0415221	42.5722
Astatotilapia sp. "rukwa blue"	Otopharynx lithobates	Astatotilapia gigliolii 3	0.0415142	38.7818
Harpagochromis vittatus	Otopharynx lithobates	Astatotilapia gigliolii 6	0.0415064	40.6974
Astatotilapia sp. "rukwa large yellow"	Rhamphochromis longiceps	Astatotilapia gigliolii 2	0.0414988	44.6727
Astatotilapia sp. "longfin yellow"	Otopharynx lithobates	Astatotilapia gigliolii 4	0.0414919	22.0439
Paralabidochromis flavus	Maylandia zebra	Astatotilapia gigliolii 6	0.04148	38.5153
Harpagochromis sp. "checkmate"	Maylandia zebra	Astatotilapia gigliolii 6	0.0414766	39.7324
Paralabidochromis paucidens	Maylandia zebra	Astatotilapia gigliolii 6	0.0414706	40.7683
Paralabidochromis flavus	Astatotilapia calliptera Massoko	Astatotilapia gigliolii 2	0.0414635	40.3912
Harpagochromis vittatus	Diplotaxodon sp. "macrops ngulube"	Astatotilapia gigliolii 5	0.0414599	53.7218
Astatotilapia bloyeti 2	Diplotaxodon sp. "macrops ngulube"	Astatotilapia gigliolii 6	0.0414595	43.0972
Astatotilapia bloyeti 2	Diplotaxodon sp. "macrops ngulube"	Astatotilapia gigliolii 2	0.0414585	44.8767
Astatotilapia sp. "chipwa"	Diplotaxodon sp. "macrops ngulube"	Astatotilapia gigliolii 6	0.0414492	41.0342
Astatotilapia sp. "ruaha red cheek"	Maylandia zebra	Astatotilapia gigliolii 6	0.0414414	42.5678
Astatotilapia bloyeti 3	Copadichromis likomae	Astatotilapia gigliolii 4	0.0414389	35.8114
Astatotilapia sp. "ruaha red cheek"	Astatotilapia calliptera Massoko	Astatotilapia gigliolii 2	0.0414321	42.2335
Paralabidochromis paucidens	Astatotilapia calliptera Massoko	Astatotilapia gigliolii 2	0.0414282	42.6726
Harpagochromis sp. "checkmate"	Astatotilapia calliptera Malawi	Astatotilapia gigliolii 2	0.0414242	44.8184
Harpagochromis vittatus	Diplotaxodon sp. "macrops ngulube"	Astatotilapia gigliolii 3	0.0414003	39.4886
Astatotilapia sp. "longfin yellow"	Diplotaxodon limnothrissa	Astatotilapia gigliolii 4	0.0414	22.6009
Astatotilapia sp. "chipwa"	Diplotaxodon sp. "macrops ngulube"	Astatotilapia gigliolii 2	0.0413994	43.8727
Astatotilapia bloyeti 2	Rhamphochromis woodi	Astatotilapia gigliolii 6	0.0413991	42.5663
Harpagochromis sp. "checkmate"	Maylandia zebra	Astatotilapia gigliolii 2	0.0413977	42.4525
Astatotilapia bloyeti 2	Rhamphochromis longiceps	Astatotilapia gigliolii 6	0.0413937	42.7669
Astatotilapia sp. "chipwa"	Rhamphochromis woodi	Astatotilapia gigliolii 6	0.0413888	40.4495
Astatotilapia sp. "rukwa blue"	Cynotilapia afra	Astatotilapia gigliolii 5	0.0413853	48.5446
Harpagochromis vittatus	Rhamphochromis woodi	Astatotilapia gigliolii 5	0.0413846	50.3733
Astatotilapia sp. "chipwa"	Rhamphochromis longiceps	Astatotilapia gigliolii 6	0.0413833	40.822
Harpagochromis vittatus	Cynotilapia afra	Astatotilapia gigliolii 6	0.0413686	40.4247
Astatotilapia bloyeti 2	Rhamphochromis woodi	Astatotilapia gigliolii 2	0.0413641	41.1318
Harpagochromis vittatus	Rhamphochromis longiceps	Astatotilapia gigliolii 3	0.041364	38.3178
Astatotilapia bloyeti 2	Astatotilapia calliptera Malawi	Astatotilapia gigliolii 6	0.0413591	41.3673
Harpagochromis vittatus	Rhamphochromis longiceps	Astatotilapia gigliolii 5	0.041354	52.3182
Harpagochromis vittatus	Rhamphochromis woodi	Astatotilapia gigliolii 3	0.0413517	36.923
Pundamilia nyererei	Astatotilapia calliptera Massoko	Astatotilapia gigliolii 5	0.0413506	43.6041
Astatotilapia sp. "chipwa"	Astatotilapia calliptera Malawi	Astatotilapia gigliolii 6	0.0413488	38.1798
Paralabidochromis flavus	Tyrannochromis nigriventer	Astatotilapia gigliolii 6	0.041342	37.3499
Harpagochromis sp. "checkmate"	Tyrannochromis nigriventer	Astatotilapia gigliolii 2	0.0413409	41.7729
Astatotilapia bloyeti 2	Rhamphochromis longiceps	Astatotilapia gigliolii 2	0.0413408	42.5475
Harpagochromis sp. "checkmate"	Tyrannochromis nigriventer	Astatotilapia gigliolii 6	0.0413386	38.4595
Paralabidochromis flavus	Astatotilapia calliptera Malawi	Astatotilapia gigliolii 2	0.0413385	41.6902
Paralabidochromis paucidens	Tyrannochromis nigriventer	Astatotilapia gigliolii 6	0.0413326	39.2219
Pundamilia nyererei	Astatotilapia calliptera Malawi	Astatotilapia gigliolii 5	0.0413159	44.2869
Astatotilapia bloyeti 2	Astatotilapia calliptera Massoko	Astatotilapia gigliolii 6	0.0413153	39.1891
Harpagochromis sp. "checkmate"	Diplotaxodon limnothrissa	Astatotilapia gigliolii 2	0.0413136	42.9688
Paralabidochromis flavus	Maylandia zebra	Astatotilapia gigliolii 2	0.0413119	39.7197
Astatotilapia sp. "ruaha red cheek"	Astatotilapia calliptera Malawi	Astatotilapia gigliolii 2	0.041307	43.9405
Astatotilapia sp. "chipwa"	Rhamphochromis woodi	Astatotilapia gigliolii 2	0.041305	39.8987
Astatotilapia sp. "chipwa"	Astatotilapia calliptera Massoko	Astatotilapia gigliolii 6	0.0413049	36.5387
Astatotilapia sp. "ruaha red cheek"	Tyrannochromis nigriventer	Astatotilapia gigliolii 6	0.0413034	40.8726
Paralabidochromis paucidens	Astatotilapia calliptera Malawi	Astatotilapia gigliolii 2	0.0413032	43.9167
Astatotilapia sp. "rukwa blue"	Alticorpus geoffreyi	Astatotilapia gigliolii 2	0.0413016	40.8784
Harpagochromis vittatus	Cynotilapia afra	Astatotilapia gigliolii 2	0.0412997	43.6851
Astatotilapia sp. "rukwa large yellow"	Maylandia zebra	Astatotilapia gigliolii 6	0.0412959	41.2607
Astatotilapia sp. "longfin yellow"	Cynotilapia afra	Astatotilapia gigliolii 4	0.0412888	22.4483
Astatotilapia sp. "chipwa"	Rhamphochromis longiceps	Astatotilapia gigliolii 2	0.0412817	41.44
Astatotilapia sp. "ruaha red cheek"	Maylandia zebra	Astatotilapia gigliolii 2	0.0412805	40.8428
Astatotilapia sp. "rukwa blue"	Alticorpus geoffreyi	Astatotilapia gigliolii 6	0.0412769	40.7136
Paralabidochromis paucidens	Maylandia zebra	Astatotilapia gigliolii 2	0.0412766	41.8965
Astatotilapia sp. "rukwa blue"	Cynotilapia afra	Astatotilapia gigliolii 3	0.0412691	38.5129
Paralabidochromis flavus	Tyrannochromis nigriventer	Astatotilapia gigliolii 2	0.0412551	38.9347
Paralabidochromis flavus	Diplotaxodon limnothrissa	Astatotilapia gigliolii 6	0.0412369	39.1605
Pundamilia nyererei	Astatotilapia calliptera Malawi	Astatotilapia gigliolii 3	0.0412354	34.6058
Harpagochromis sp. "checkmate"	Diplotaxodon limnothrissa	Astatotilapia gigliolii 6	0.0412335	40.7036
Astatotilapia sp. "rukwa large yellow"	Astatotilapia calliptera Massoko	Astatotilapia gigliolii 2	0.0412303	43.9141
Pundamilia nyererei	Tyrannochromis nigriventer	Astatotilapia gigliolii 5	0.041228	42.1538
Paralabidochromis flavus	Diplotaxodon limnothrissa	Astatotilapia gigliolii 2	0.0412278	39.743
Paralabidochromis paucidens	Diplotaxodon limnothrissa	Astatotilapia gigliolii 6	0.0412275	41.5508
Astatotilapia sp. "ruaha red cheek"	Tyrannochromis nigriventer	Astatotilapia gigliolii 2	0.0412237	40.0721
Pundamilia nyererei	Astatotilapia calliptera Massoko	Astatotilapia gigliolii 3	0.0412226	34.1514
Paralabidochromis paucidens	Tyrannochromis nigriventer	Astatotilapia gigliolii 2	0.0412198	40.9964
Astatotilapia sp. "rukwa blue"	Lethrinops gossei	Astatotilapia gigliolii 6	0.041211	43.0789
Pundamilia nyererei	Diplotaxodon limnothrissa	Astatotilapia gigliolii 5	0.04121	45.0384
Astatotilapia sp. "ruaha red cheek"	Diplotaxodon limnothrissa	Astatotilapia gigliolii 6	0.0411983	42.8512
Harpagochromis sp. "checkmate"	Otopharynx lithobates	Astatotilapia gigliolii 2	0.0411972	42.0216
Astatotilapia sp. "ruaha red cheek"	Diplotaxodon limnothrissa	Astatotilapia gigliolii 2	0.0411964	40.8383
Paralabidochromis paucidens	Diplotaxodon limnothrissa	Astatotilapia gigliolii 2	0.0411925	42.3486
Pundamilia nyererei	Maylandia zebra	Astatotilapia gigliolii 5	0.04119	43.6552
Rhamphochromis woodi	Diplotaxodon sp. "macrops ngulube"	Copadichromis likomae	0.0411813	4.96435
Paralabidochromis flavus	Otopharynx lithobates	Astatotilapia gigliolii 6	0.0411647	38.3906
Harpagochromis sp. "checkmate"	Otopharynx lithobates	Astatotilapia gigliolii 6	0.0411613	39.4995
Astatotilapia sp. "rukwa large yellow"	Tyrannochromis nigriventer	Astatotilapia gigliolii 6	0.0411579	39.2658
Pundamilia nyererei	Tyrannochromis nigriventer	Astatotilapia gigliolii 3	0.0411565	34.6232
Paralabidochromis paucidens	Otopharynx lithobates	Astatotilapia gigliolii 6	0.0411553	40.6082
Astatotilapia bloyeti 3	Alticorpus geoffreyi	Astatotilapia gigliolii 4	0.04115	33.9306
Astatotilapia sp. "rukwa sunset"	Astatotilapia sp. "chipwa"	Astatotilapia bloyeti 3	0.041147	7.77257
Astatotilapia sp. "chipwa"	Paralabidochromis paucidens	Astatotilapia bloyeti 4	0.041143	13.7866
Pundamilia nyererei	Maylandia zebra	Astatotilapia gigliolii 3	0.041134	35.0131
Astatotilapia sp. "rukwa blue"	Lethrinops gossei	Astatotilapia gigliolii 2	0.0411282	43.0803
Astatotilapia sp. "ruaha red cheek"	Otopharynx lithobates	Astatotilapia gigliolii 6	0.0411261	42.1484
Paralabidochromis flavus	Otopharynx lithobates	Astatotilapia gigliolii 2	0.0411114	39.1757
Astatotilapia sp. "rukwa large yellow"	Astatotilapia calliptera Malawi	Astatotilapia gigliolii 2	0.0411052	45.5294
Paralabidochromis paucidens	Diplotaxodon sp. "macrops ngulube"	Astatotilapia gigliolii 5	0.0410983	51.051
Astatotilapia sp. "ruaha red cheek"	Otopharynx lithobates	Astatotilapia gigliolii 2	0.04108	40.6608
Pundamilia nyererei	Otopharynx lithobates	Astatotilapia gigliolii 5	0.0410795	43.28
Astatotilapia sp. "rukwa large yellow"	Maylandia zebra	Astatotilapia gigliolii 2	0.0410786	43.4814
Paralabidochromis paucidens	Otopharynx lithobates	Astatotilapia gigliolii 2	0.0410762	41.2697
Astatotilapia bloyeti 2	Astatotilapia calliptera Massoko	Astatotilapia gigliolii 2	0.0410722	43.1327
Pundamilia nyererei	Copadichromis likomae	Astatotilapia gigliolii 6	0.0410702	36.9455
Harpagochromis sp. "checkmate"	Diplotaxodon sp. "macrops ngulube"	Astatotilapia gigliolii 5	0.0410569	51.6719
Harpagochromis sp. "checkmate"	Diplotaxodon sp. "macrops ngulube"	Astatotilapia gigliolii 3	0.0410553	40.7147
Astatotilapia bloyeti 2	Maylandia zebra	Astatotilapia gigliolii 6	0.0410533	41.2371
Astatotilapia sp. "rukwa large yellow"	Diplotaxodon limnothrissa	Astatotilapia gigliolii 6	0.0410528	41.3425
Astatotilapia sp. "rufiji blue" 2	Astatotilapia calliptera Massoko	Astatotilapia gigliolii 4	0.0410461	31.934
Astatotilapia sp. "chipwa"	Maylandia zebra	Astatotilapia gigliolii 6	0.0410429	38.8892
Astatotilapia sp. "rufiji blue" 2	Astatotilapia calliptera Malawi	Astatotilapia gigliolii 4	0.0410402	32.7261
Harpagochromis vittatus	Astatotilapia calliptera Massoko	Astatotilapia gigliolii 5	0.0410382	48.3958
Astatotilapia bloyeti 3	Lethrinops gossei	Astatotilapia gigliolii 4	0.0410318	35.0736
Paralabidochromis flavus	Diplotaxodon sp. "macrops ngulube"	Astatotilapia gigliolii 5	0.0410308	48.5118
Astatotilapia bloyeti	Astatotilapia sp. "rufiji blue" 2	Astatotilapia gigliolii 2	0.041027	61.0115
Paralabidochromis flavus	Cynotilapia afra	Astatotilapia gigliolii 6	0.0410269	37.8439
Harpagochromis sp. "checkmate"	Cynotilapia afra	Astatotilapia gigliolii 6	0.0410235	38.9769
Paralabidochromis paucidens	Rhamphochromis woodi	Astatotilapia gigliolii 5	0.0410229	47.8683
Astatotilapia sp. "rukwa large yellow"	Tyrannochromis nigriventer	Astatotilapia gigliolii 2	0.0410218	42.087
Harpagochromis sp. "checkmate"	Rhamphochromis longiceps	Astatotilapia gigliolii 3	0.041019	39.3657
Paralabidochromis paucidens	Cynotilapia afra	Astatotilapia gigliolii 6	0.0410175	39.9616
Astatotilapia sp. "chipwa"	Astatotilapia calliptera Massoko	Astatotilapia gigliolii 2	0.0410131	41.4536
Pundamilia nyererei	Diplotaxodon limnothrissa	Astatotilapia gigliolii 3	0.0410068	34.9691
Harpagochromis sp. "checkmate"	Rhamphochromis woodi	Astatotilapia gigliolii 3	0.0410067	37.9395
Harpagochromis vittatus	Astatotilapia calliptera Malawi	Astatotilapia gigliolii 3	0.0410058	36.3392
Harpagochromis vittatus	Astatotilapia calliptera Malawi	Astatotilapia gigliolii 5	0.0410034	49.154
Astatotilapia sp. "rukwa large yellow"	Diplotaxodon limnothrissa	Astatotilapia gigliolii 2	0.0409945	43.3314
Harpagochromis vittatus	Astatotilapia calliptera Massoko	Astatotilapia gigliolii 3	0.0409929	35.8825
Paralabidochromis paucidens	Rhamphochromis longiceps	Astatotilapia gigliolii 5	0.0409923	49.9728
Astatotilapia sp. "ruaha red cheek"	Cynotilapia afra	Astatotilapia gigliolii 6	0.0409883	41.6779
Paralabidochromis flavus	Diplotaxodon sp. "macrops ngulube"	Astatotilapia gigliolii 3	0.0409817	37.0714
Harpagochromis sp. "checkmate"	Rhamphochromis woodi	Astatotilapia gigliolii 5	0.0409815	48.6035
Astatotilapia sp. "rukwa large yellow"	Otopharynx lithobates	Astatotilapia gigliolii 6	0.0409805	40.7814
Paralabidochromis flavus	Rhamphochromis woodi	Astatotilapia gigliolii 5	0.0409554	45.4042
Astatotilapia sp. "ruaha red cheek"	Diplotaxodon sp. "macrops ngulube"	Astatotilapia gigliolii 5	0.0409539	49.5067
Harpagochromis sp. "checkmate"	Cynotilapia afra	Astatotilapia gigliolii 2	0.0409521	41.5026
Harpagochromis sp. "checkmate"	Rhamphochromis longiceps	Astatotilapia gigliolii 5	0.0409509	50.4414
Astatotilapia bloyeti 2	Astatotilapia calliptera Malawi	Astatotilapia gigliolii 2	0.0409471	45.1214
Paralabidochromis flavus	Rhamphochromis longiceps	Astatotilapia gigliolii 3	0.0409454	35.6422
Pundamilia nyererei	Otopharynx lithobates	Astatotilapia gigliolii 3	0.0409347	34.5668
Paralabidochromis paucidens	Diplotaxodon sp. "macrops ngulube"	Astatotilapia gigliolii 3	0.0409345	39.3743
Paralabidochromis flavus	Rhamphochromis woodi	Astatotilapia gigliolii 3	0.0409331	34.5195
Harpagochromis vittatus	Tyrannochromis nigriventer	Astatotilapia gigliolii 3	0.0409269	36.5476
Astatotilapia sp. "rukwa sunset"	Astatotilapia sp. "rukwa blue"	Paralabidochromis paucidens	0.0409267	8.92126
Paralabidochromis flavus	Rhamphochromis longiceps	Astatotilapia gigliolii 5	0.0409248	47.1497
Astatotilapia bloyeti 2	Maylandia zebra	Astatotilapia gigliolii 2	0.0409206	41.5263
Astatotilapia sp. "rufiji blue" 2	Diplotaxodon sp. "macrops ngulube"	Astatotilapia gigliolii 4	0.0409163	35.2352
Harpagochromis vittatus	Tyrannochromis nigriventer	Astatotilapia gigliolii 5	0.0409156	46.8094
Astatotilapia bloyeti 2	Tyrannochromis nigriventer	Astatotilapia gigliolii 6	0.0409152	39.064
Astatotilapia sp. "chipwa"	Tyrannochromis nigriventer	Astatotilapia gigliolii 6	0.0409049	36.9568
Harpagochromis vittatus	Maylandia zebra	Astatotilapia gigliolii 3	0.0409044	37.3985
Paralabidochromis paucidens	Rhamphochromis longiceps	Astatotilapia gigliolii 3	0.0408982	38.0933
Harpagochromis vittatus	Diplotaxodon limnothrissa	Astatotilapia gigliolii 5	0.0408975	51.0783
Astatotilapia sp. "chipwa"	Astatotilapia calliptera Malawi	Astatotilapia gigliolii 2	0.040888	43.1263
Astatotilapia bloyeti	Astatotilapia sp. "rufiji blue"	Astatotilapia gigliolii 5	0.040887	23.4625
Paralabidochromis paucidens	Rhamphochromis woodi	Astatotilapia gigliolii 3	0.0408859	36.6279
Pundamilia nyererei	Copadichromis likomae	Astatotilapia gigliolii 2	0.0408796	39.5862
Astatotilapia sp. "ruaha red cheek"	Rhamphochromis woodi	Astatotilapia gigliolii 5	0.0408785	45.7026
Astatotilapia sp. "rukwa large yellow"	Otopharynx lithobates	Astatotilapia gigliolii 2	0.0408781	42.6767
Harpagochromis vittatus	Maylandia zebra	Astatotilapia gigliolii 5	0.0408776	49.2294
Astatotilapia sp. "rufiji blue" 2	Rhamphochromis woodi	Astatotilapia gigliolii 4	0.0408736	33.5373
Paralabidochromis flavus	Cynotilapia afra	Astatotilapia gigliolii 2	0.0408663	38.8971
Astatotilapia bloyeti 2	Tyrannochromis nigriventer	Astatotilapia gigliolii 2	0.0408637	40.5595
Astatotilapia sp. "chipwa"	Maylandia zebra	Astatotilapia gigliolii 2	0.0408614	40.7515
Astatotilapia sp. "ruaha red cheek"	Rhamphochromis longiceps	Astatotilapia gigliolii 5	0.0408479	47.8221
Astatotilapia sp. "ruaha red cheek"	Diplotaxodon sp. "macrops ngulube"	Astatotilapia gigliolii 3	0.0408435	42.857
Astatotilapia sp. "rukwa large yellow"	Cynotilapia afra	Astatotilapia gigliolii 6	0.0408427	40.0671
Astatotilapia bloyeti 2	Diplotaxodon limnothrissa	Astatotilapia gigliolii 2	0.0408364	42.3896
Astatotilapia sp. "ruaha red cheek"	Cynotilapia afra	Astatotilapia gigliolii 2	0.0408349	40.0618
Pundamilia nyererei	Cynotilapia afra	Astatotilapia gigliolii 5	0.0408329	43.3048
Alticorpus geoffreyi	Otopharynx lithobates	Astatotilapia calliptera Malawi	0.0408328	6.16683
Paralabidochromis paucidens	Cynotilapia afra	Astatotilapia gigliolii 2	0.040831	40.9853
Astatotilapia bloyeti	Astatotilapia sp. "rufiji blue"	Astatotilapia gigliolii 6	0.0408228	23.556
Astatotilapia sp. "rukwa large yellow"	Diplotaxodon sp. "macrops ngulube"	Astatotilapia gigliolii 5	0.0408217	52.2196
Astatotilapia bloyeti 2	Diplotaxodon limnothrissa	Astatotilapia gigliolii 6	0.0408101	41.9183
Astatotilapia sp. "ruaha red cheek"	Rhamphochromis longiceps	Astatotilapia gigliolii 3	0.0408072	40.9732
Astatotilapia sp. "chipwa"	Tyrannochromis nigriventer	Astatotilapia gigliolii 2	0.0408046	39.2198
Astatotilapia sp. "chipwa"	Diplotaxodon limnothrissa	Astatotilapia gigliolii 6	0.0407997	39.2523
Astatotilapia sp. "ruaha red cheek"	Rhamphochromis woodi	Astatotilapia gigliolii 3	0.0407948	38.9347
Astatotilapia sp. "rufiji blue" 2	Rhamphochromis longiceps	Astatotilapia gigliolii 4	0.0407929	34.8528
Astatotilapia sp. "rukwa blue"	Copadichromis likomae	Astatotilapia gigliolii 5	0.0407822	49.221
Astatotilapia sp. "chipwa"	Diplotaxodon limnothrissa	Astatotilapia gigliolii 2	0.0407773	40.6607
Harpagochromis vittatus	Diplotaxodon limnothrissa	Astatotilapia gigliolii 3	0.0407771	37.0046
Pundamilia nyererei	Alticorpus geoffreyi	Astatotilapia gigliolii 6	0.0407695	35.9437
Harpagochromis vittatus	Otopharynx lithobates	Astatotilapia gigliolii 5	0.040767	47.9902
Astatotilapia bloyeti	Astatotilapia sp. "rufiji blue"	Astatotilapia gigliolii	0.040766	22.5207
Astatotilapia sp. "rukwa large yellow"	Rhamphochromis woodi	Astatotilapia gigliolii 5	0.0407463	48.5368
Astatotilapia bloyeti 2	Otopharynx lithobates	Astatotilapia gigliolii 6	0.0407378	40.2999
Astatotilapia sp. "chipwa"	Otopharynx lithobates	Astatotilapia gigliolii 6	0.0407275	38.6064
Astatotilapia bloyeti 2	Otopharynx lithobates	Astatotilapia gigliolii 2	0.04072	41.1573
Astatotilapia sp. "rukwa large yellow"	Rhamphochromis longiceps	Astatotilapia gigliolii 5	0.0407156	50.8662
Harpagochromis vittatus	Otopharynx lithobates	Astatotilapia gigliolii 3	0.0407051	36.417
Pundamilia nyererei	Lethrinops gossei	Astatotilapia gigliolii 6	0.0407035	37.8315
Pundamilia nyererei	Cynotilapia afra	Astatotilapia gigliolii 3	0.0406895	34.4979
Paralabidochromis paucidens	Astatotilapia calliptera Massoko	Astatotilapia gigliolii 5	0.0406765	46.8462
Astatotilapia sp. "chipwa"	Otopharynx lithobates	Astatotilapia gigliolii 2	0.0406609	39.8706
Harpagochromis sp. "checkmate"	Astatotilapia calliptera Malawi	Astatotilapia gigliolii 3	0.0406606	37.5143
Astatotilapia sp. "rukwa large yellow"	Diplotaxodon sp. "macrops ngulube"	Astatotilapia gigliolii 3	0.0406588	39.813
Astatotilapia sp. "chipwa"	Diplotaxodon sp. "macrops ngulube"	Astatotilapia gigliolii 5	0.0406531	49.04
Harpagochromis vittatus	Copadichromis likomae	Astatotilapia gigliolii 6	0.0406519	39.9288
Harpagochromis sp. "checkmate"	Astatotilapia calliptera Massoko	Astatotilapia gigliolii 3	0.0406478	37.0115
Paralabidochromis paucidens	Astatotilapia calliptera Malawi	Astatotilapia gigliolii 5	0.0406417	47.2561
Astatotilapia sp. "rufiji blue" 2	Maylandia zebra	Astatotilapia gigliolii 4	0.04064	32.5029
Pundamilia nyererei	Alticorpus geoffreyi	Astatotilapia gigliolii 2	0.0406393	38.2612
Harpagochromis sp. "checkmate"	Astatotilapia calliptera Massoko	Astatotilapia gigliolii 5	0.040635	47.1376
Astatotilapia sp. "rukwa large yellow"	Cynotilapia afra	Astatotilapia gigliolii 2	0.0406329	42.0226
Astatotilapia sp. "rukwa blue"	Copadichromis likomae	Astatotilapia gigliolii 3	0.0406327	38.5607
Astatotilapia sp. "rukwa large yellow"	Rhamphochromis longiceps	Astatotilapia gigliolii 3	0.0406225	38.4651
Astatotilapia sp. "rukwa large yellow"	Rhamphochromis woodi	Astatotilapia gigliolii 3	0.0406101	36.9112
Paralabidochromis flavus	Astatotilapia calliptera Massoko	Astatotilapia gigliolii 5	0.040609	44.4702
Harpagochromis sp. "checkmate"	Astatotilapia calliptera Malawi	Astatotilapia gigliolii 5	0.0406002	47.9797
Astatotilapia bloyeti 2	Cynotilapia afra	Astatotilapia gigliolii 6	0.0406	40.3172
Astatotilapia sp. "rukwa sunset"	Astatotilapia sp. "rukwa blue"	Astatotilapia sp. "longfin yellow"	0.0405974	8.76146
Harpagochromis vittatus	Copadichromis likomae	Astatotilapia gigliolii 2	0.0405969	44.3442
Astatotilapia sp. "chipwa"	Cynotilapia afra	Astatotilapia gigliolii 6	0.0405896	37.7877
Paralabidochromis flavus	Astatotilapia calliptera Malawi	Astatotilapia gigliolii 3	0.040587	34.485
Harpagochromis sp. "checkmate"	Tyrannochromis nigriventer	Astatotilapia gigliolii 3	0.0405817	37.4192
Astatotilapia sp. "chipwa"	Rhamphochromis woodi	Astatotilapia gigliolii 5	0.0405777	46.1107
Paralabidochromis flavus	Astatotilapia calliptera Malawi	Astatotilapia gigliolii 5	0.0405742	45.2139
Paralabidochromis flavus	Astatotilapia calliptera Massoko	Astatotilapia gigliolii 3	0.0405741	34.0289
Harpagochromis sp. "checkmate"	Maylandia zebra	Astatotilapia gigliolii 3	0.0405592	37.8453
Paralabidochromis paucidens	Tyrannochromis nigriventer	Astatotilapia gigliolii 5	0.0405538	44.7857
Astatotilapia sp. "chipwa"	Rhamphochromis longiceps	Astatotilapia gigliolii 5	0.0405471	47.9622
Paralabidochromis paucidens	Astatotilapia calliptera Malawi	Astatotilapia gigliolii 3	0.0405398	36.3591
Paralabidochromis paucidens	Diplotaxodon limnothrissa	Astatotilapia gigliolii 5	0.0405357	48.7481
Astatotilapia sp. "ruaha red cheek"	Astatotilapia calliptera Massoko	Astatotilapia gigliolii 5	0.040532	47.5998
Astatotilapia bloyeti 2	Diplotaxodon sp. "macrops ngulube"	Astatotilapia gigliolii 3	0.0405306	42.1594
Paralabidochromis paucidens	Astatotilapia calliptera Massoko	Astatotilapia gigliolii 3	0.040527	35.9935
Harpagochromis vittatus	Cynotilapia afra	Astatotilapia gigliolii 5	0.0405203	48.8965
Paralabidochromis paucidens	Maylandia zebra	Astatotilapia gigliolii 5	0.0405158	46.8314
Astatotilapia sp. "rukwa blue"	Alticorpus geoffreyi	Astatotilapia gigliolii 5	0.0405126	47.598
Harpagochromis sp. "checkmate"	Tyrannochromis nigriventer	Astatotilapia gigliolii 5	0.0405123	45.2523
Paralabidochromis flavus	Tyrannochromis nigriventer	Astatotilapia gigliolii 3	0.0405081	34.3861
Astatotilapia sp. "ruaha red cheek"	Astatotilapia calliptera Malawi	Astatotilapia gigliolii 5	0.0404972	49.3192
Astatotilapia bloyeti 2	Rhamphochromis longiceps	Astatotilapia gigliolii 3	0.0404943	40.7807
Harpagochromis sp. "checkmate"	Diplotaxodon limnothrissa	Astatotilapia gigliolii 5	0.0404942	49.04
Astatotilapia bloyeti 2	Diplotaxodon sp. "macrops ngulube"	Astatotilapia gigliolii 5	0.0404911	47.5482
Paralabidochromis flavus	Tyrannochromis nigriventer	Astatotilapia gigliolii 5	0.0404863	42.8337
Paralabidochromis flavus	Maylandia zebra	Astatotilapia gigliolii 3	0.0404855	34.8508
Astatotilapia bloyeti	Astatotilapia sp. "rufiji blue"	Astatotilapia gigliolii 4	0.0404849	22.7056
Astatotilapia sp. "rufiji blue" 2	Tyrannochromis nigriventer	Astatotilapia gigliolii 4	0.040482	31.5464
Astatotilapia bloyeti 2	Rhamphochromis woodi	Astatotilapia gigliolii 3	0.040482	39.0565
Astatotilapia bloyeti 2	Cynotilapia afra	Astatotilapia gigliolii 2	0.0404748	41.0663
Harpagochromis sp. "checkmate"	Maylandia zebra	Astatotilapia gigliolii 5	0.0404743	46.9575
Astatotilapia sp. "longfin yellow"	Copadichromis likomae	Astatotilapia gigliolii 4	0.0404729	21.7913
Paralabidochromis flavus	Diplotaxodon limnothrissa	Astatotilapia gigliolii 5	0.0404682	45.6426
Pundamilia nyererei	Lethrinops gossei	Astatotilapia gigliolii 2	0.0404658	40.389
Astatotilapia sp. "chipwa"	Diplotaxodon sp. "macrops ngulube"	Astatotilapia gigliolii 3	0.0404645	39.5781
Paralabidochromis paucidens	Tyrannochromis nigriventer	Astatotilapia gigliolii 3	0.0404609	36.3068
Harpagochromis vittatus	Cynotilapia afra	Astatotilapia gigliolii 3	0.0404598	36.6993
Astatotilapia sp. "ruaha red cheek"	Astatotilapia calliptera Malawi	Astatotilapia gigliolii 3	0.0404486	40.1684
Paralabidochromis flavus	Maylandia zebra	Astatotilapia gigliolii 5	0.0404482	44.502
Astatotilapia sp. "rukwa sunset"	Astatotilapia sp. "rufiji blue"	Astatotilapia sp. "ruaha red cheek"	0.0404424	4.26438
Paralabidochromis paucidens	Maylandia zebra	Astatotilapia gigliolii 3	0.0404384	36.9924
Astatotilapia sp. "ruaha red cheek"	Astatotilapia calliptera Massoko	Astatotilapia gigliolii 3	0.0404358	39.5576
Harpagochromis sp. "checkmate"	Diplotaxodon limnothrissa	Astatotilapia gigliolii 3	0.0404319	37.8902
Astatotilapia sp. "chipwa"	Rhamphochromis longiceps	Astatotilapia gigliolii 3	0.0404282	38.1554
Astatotilapia sp. "chipwa"	Rhamphochromis woodi	Astatotilapia gigliolii 3	0.0404159	36.732
Astatotilapia bloyeti 2	Rhamphochromis woodi	Astatotilapia gigliolii 5	0.0404157	44.9702
Astatotilapia sp. "chipwa"	Cynotilapia afra	Astatotilapia gigliolii 2	0.0404156	39.3016
Astatotilapia sp. "ruaha red cheek"	Tyrannochromis nigriventer	Astatotilapia gigliolii 5	0.0404093	44.5159
Paralabidochromis paucidens	Otopharynx lithobates	Astatotilapia gigliolii 5	0.0404052	46.2188
Astatotilapia sp. "rukwa large yellow"	Astatotilapia calliptera Massoko	Astatotilapia gigliolii 5	0.0403997	48.1107
Astatotilapia sp. "ruaha red cheek"	Diplotaxodon limnothrissa	Astatotilapia gigliolii 5	0.0403912	47.0378
Astatotilapia bloyeti 2	Rhamphochromis longiceps	Astatotilapia gigliolii 5	0.040385	46.7241
Astatotilapia sp. "rufiji blue" 2	Otopharynx lithobates	Astatotilapia gigliolii 4	0.0403818	32.6558
Astatotilapia sp. "ruaha red cheek"	Maylandia zebra	Astatotilapia gigliolii 5	0.0403712	46.7304
Astatotilapia sp. "ruaha red cheek"	Tyrannochromis nigriventer	Astatotilapia gigliolii 3	0.0403697	39.4212
Astatotilapia sp. "rukwa blue"	Alticorpus geoffreyi	Astatotilapia gigliolii 3	0.0403694	38.0289
Astatotilapia sp. "rukwa large yellow"	Astatotilapia calliptera Malawi	Astatotilapia gigliolii 5	0.0403649	49.1022
Harpagochromis sp. "checkmate"	Otopharynx lithobates	Astatotilapia gigliolii 5	0.0403637	46.2666
Astatotilapia bloyeti 3	Diplotaxodon sp. "macrops ngulube"	Astatotilapia gigliolii 6	0.0403633	39.5907
Harpagochromis sp. "checkmate"	Otopharynx lithobates	Astatotilapia gigliolii 3	0.0403598	37.2712
Paralabidochromis flavus	Diplotaxodon limnothrissa	Astatotilapia gigliolii 3	0.0403582	34.5547
Harpagochromis vittatus	Alticorpus geoffreyi	Astatotilapia gigliolii 2	0.0403566	42.6638
Astatotilapia sp. "rukwa blue"	Lethrinops gossei	Astatotilapia gigliolii 5	0.0403523	48.7546
Harpagochromis vittatus	Alticorpus geoffreyi	Astatotilapia gigliolii 6	0.040351	38.5406
Astatotilapia sp. "ruaha red cheek"	Maylandia zebra	Astatotilapia gigliolii 3	0.0403472	40.2229
Paralabidochromis flavus	Otopharynx lithobates	Astatotilapia gigliolii 5	0.0403376	43.8678
Paralabidochromis paucidens	Diplotaxodon limnothrissa	Astatotilapia gigliolii 3	0.0403111	36.9763
Paralabidochromis flavus	Copadichromis likomae	Astatotilapia gigliolii 6	0.0403099	37.8273
Harpagochromis sp. "checkmate"	Copadichromis likomae	Astatotilapia gigliolii 6	0.0403065	38.8448
Astatotilapia bloyeti 3	Rhamphochromis woodi	Astatotilapia gigliolii 6	0.0403029	39.278
Astatotilapia sp. "rufiji blue"	Paralabidochromis paucidens	Astatotilapia bloyeti 4	0.0403024	13.4239
Paralabidochromis paucidens	Copadichromis likomae	Astatotilapia gigliolii 6	0.0403005	39.6905
Astatotilapia bloyeti 3	Rhamphochromis longiceps	Astatotilapia gigliolii 6	0.0402974	39.1714
Astatotilapia sp. "rufiji blue" 2	Diplotaxodon limnothrissa	Astatotilapia gigliolii 4	0.0402899	33.7594
Paralabidochromis flavus	Otopharynx lithobates	Astatotilapia gigliolii 3	0.0402861	34.2395
Harpagochromis vittatus	Lethrinops gossei	Astatotilapia gigliolii 6	0.040285	40.7183
Astatotilapia sp. "rukwa large yellow"	Tyrannochromis nigriventer	Astatotilapia gigliolii 5	0.040277	45.7522
Astatotilapia bloyeti	Astatotilapia sp. "rufiji blue" 2	Astatotilapia gigliolii 3	0.0402759	71.9242
Astatotilapia sp. "rukwa sunset"	Astatotilapia sp. "rukwa blue"	Astatotilapia sp. "rufiji blue" 2	0.0402717	9.24403
Astatotilapia sp. "ruaha red cheek"	Copadichromis likomae	Astatotilapia gigliolii 6	0.0402712	42.0943
Astatotilapia sp. "rukwa large yellow"	Astatotilapia calliptera Malawi	Astatotilapia gigliolii 3	0.0402639	36.7595
Astatotilapia bloyeti 3	Astatotilapia calliptera Malawi	Astatotilapia gigliolii 6	0.0402628	38.4955
Astatotilapia sp. "ruaha red cheek"	Otopharynx lithobates	Astatotilapia gigliolii 5	0.0402606	45.5096
Astatotilapia sp. "rukwa large yellow"	Diplotaxodon limnothrissa	Astatotilapia gigliolii 5	0.0402589	49.498
Astatotilapia sp. "rukwa large yellow"	Astatotilapia calliptera Massoko	Astatotilapia gigliolii 3	0.0402511	36.3265
Harpagochromis sp. "checkmate"	Copadichromis likomae	Astatotilapia gigliolii 2	0.040249	42.3221
Astatotilapia sp. "rukwa large yellow"	Maylandia zebra	Astatotilapia gigliolii 5	0.0402389	48.9455
Paralabidochromis paucidens	Otopharynx lithobates	Astatotilapia gigliolii 3	0.0402389	36.2625
Astatotilapia sp. "chipwa"	Astatotilapia calliptera Massoko	Astatotilapia gigliolii 5	0.0402311	45.9957
Pundamilia nyererei	Copadichromis likomae	Astatotilapia gigliolii 5	0.0402295	42.9697
Astatotilapia sp. "ruaha red cheek"	Diplotaxodon limnothrissa	Astatotilapia gigliolii 3	0.0402199	39.6264
Astatotilapia bloyeti 3	Astatotilapia calliptera Massoko	Astatotilapia gigliolii 6	0.0402189	36.6646
Astatotilapia sp. "rukwa blue"	Rhamphochromis woodi	Astatotilapia gigliolii	0.0402169	45.4609
Astatotilapia sp. "chipwa"	Astatotilapia calliptera Malawi	Astatotilapia gigliolii 5	0.0401963	47.1117
Astatotilapia sp. "rukwa blue"	Lethrinops gossei	Astatotilapia gigliolii 3	0.0401932	37.7872
Astatotilapia sp. "rukwa large yellow"	Tyrannochromis nigriventer	Astatotilapia gigliolii 3	0.040185	36.7042
Astatotilapia sp. "longfin yellow"	Alticorpus geoffreyi	Astatotilapia gigliolii 4	0.0401837	21.3966
Harpagochromis vittatus	Lethrinops gossei	Astatotilapia gigliolii 2	0.040183	44.9808
Astatotilapia sp. "rufiji blue" 2	Cynotilapia afra	Astatotilapia gigliolii 4	0.0401785	32.1034
Astatotilapia sp. "rukwa blue"	Rhamphochromis longiceps	Astatotilapia gigliolii	0.0401684	47.3815
Paralabidochromis flavus	Copadichromis likomae	Astatotilapia gigliolii 2	0.0401631	39.4291
Astatotilapia sp. "rukwa large yellow"	Maylandia zebra	Astatotilapia gigliolii 3	0.0401625	37.5939
Paralabidochromis paucidens	Cynotilapia afra	Astatotilapia gigliolii 5	0.0401584	46.6016
Astatotilapia bloyeti 3	Diplotaxodon sp. "macrops ngulube"	Astatotilapia gigliolii 2	0.0401572	39.3354
Astatotilapia sp. "ruaha red cheek"	Otopharynx lithobates	Astatotilapia gigliolii 3	0.0401478	39.3442
Astatotilapia sp. "rukwa blue"	Diplotaxodon sp. "macrops ngulube"	Astatotilapia gigliolii	0.0401404	50.3258
Astatotilapia bloyeti 2	Astatotilapia calliptera Malawi	Astatotilapia gigliolii 3	0.0401357	40.0193
Astatotilapia sp. "ruaha red cheek"	Copadichromis likomae	Astatotilapia gigliolii 2	0.0401317	40.9692
Astatotilapia sp. "rukwa large yellow"	Otopharynx lithobates	Astatotilapia gigliolii 5	0.0401283	47.8184
Paralabidochromis paucidens	Copadichromis likomae	Astatotilapia gigliolii 2	0.0401278	41.6138
Astatotilapia sp. "rukwa large yellow"	Copadichromis likomae	Astatotilapia gigliolii 6	0.0401256	39.9059
Astatotilapia bloyeti 2	Astatotilapia calliptera Massoko	Astatotilapia gigliolii 3	0.0401229	39.149
Harpagochromis sp. "checkmate"	Cynotilapia afra	Astatotilapia gigliolii 5	0.0401169	46.5544
Harpagochromis sp. "checkmate"	Cynotilapia afra	Astatotilapia gigliolii 3	0.0401144	37.2071
Astatotilapia sp. "chipwa"	Tyrannochromis nigriventer	Astatotilapia gigliolii 5	0.0401083	43.1053
Paralabidochromis flavus	Cynotilapia afra	Astatotilapia gigliolii 5	0.0400908	44.1415
Astatotilapia sp. "chipwa"	Diplotaxodon limnothrissa	Astatotilapia gigliolii 5	0.0400902	47.0944
Astatotilapia sp. "chipwa"	Maylandia zebra	Astatotilapia gigliolii 5	0.0400703	46.0248
Astatotilapia sp. "chipwa"	Astatotilapia calliptera Malawi	Astatotilapia gigliolii 3	0.0400696	37.0056
Astatotilapia bloyeti 2	Astatotilapia calliptera Massoko	Astatotilapia gigliolii 5	0.040069	46.0321
Astatotilapia sp. "longfin yellow"	Lethrinops gossei	Astatotilapia gigliolii 4	0.0400653	21.0556
Astatotilapia bloyeti 3	Rhamphochromis woodi	Astatotilapia gigliolii 2	0.0400627	36.6959
Astatotilapia bloyeti 2	Tyrannochromis nigriventer	Astatotilapia gigliolii 3	0.0400568	38.7194
Astatotilapia sp. "chipwa"	Astatotilapia calliptera Massoko	Astatotilapia gigliolii 3	0.0400568	36.36
Pundamilia nyererei	Copadichromis likomae	Astatotilapia gigliolii 3	0.0400527	34.2088
Paralabidochromis flavus	Cynotilapia afra	Astatotilapia gigliolii 3	0.0400407	34.3379
Astatotilapia bloyeti 3	Rhamphochromis longiceps	Astatotilapia gigliolii 2	0.0400393	37.5438
Astatotilapia sp. "rukwa large yellow"	Diplotaxodon limnothrissa	Astatotilapia gigliolii 3	0.0400351	37.1575
Astatotilapia bloyeti 2	Maylandia zebra	Astatotilapia gigliolii 3	0.0400342	39.9716
Astatotilapia bloyeti 2	Astatotilapia calliptera Malawi	Astatotilapia gigliolii 5	0.0400342	47.3219
Astatotilapia sp. "ruaha red cheek"	Cynotilapia afra	Astatotilapia gigliolii 5	0.0400138	45.8181
Paralabidochromis flavus	Alticorpus geoffreyi	Astatotilapia gigliolii 6	0.0400089	36.5689
Harpagochromis sp. "checkmate"	Alticorpus geoffreyi	Astatotilapia gigliolii 2	0.0400085	40.6046
Harpagochromis sp. "checkmate"	Alticorpus geoffreyi	Astatotilapia gigliolii 6	0.0400056	37.5334
Paralabidochromis paucidens	Alticorpus geoffreyi	Astatotilapia gigliolii 6	0.0399995	38.3171
Paralabidochromis paucidens	Cynotilapia afra	Astatotilapia gigliolii 3	0.0399935	36.4094
Astatotilapia sp. "chipwa"	Tyrannochromis nigriventer	Astatotilapia gigliolii 3	0.0399906	36.1975
Astatotilapia sp. "ruaha red cheek"	Alticorpus geoffreyi	Astatotilapia gigliolii 6	0.0399703	39.8417
Astatotilapia sp. "chipwa"	Maylandia zebra	Astatotilapia gigliolii 3	0.0399681	37.3128
Astatotilapia sp. "rukwa large yellow"	Otopharynx lithobates	Astatotilapia gigliolii 3	0.039963	36.7847
Pundamilia nyererei	Alticorpus geoffreyi	Astatotilapia gigliolii 5	0.0399597	42.2573
Astatotilapia sp. "chipwa"	Otopharynx lithobates	Astatotilapia gigliolii 5	0.0399596	45.1662
Astatotilapia bloyeti 3	Maylandia zebra	Astatotilapia gigliolii 6	0.0399566	37.9163
Astatotilapia bloyeti 2	Tyrannochromis nigriventer	Astatotilapia gigliolii 5	0.0399462	42.784
Paralabidochromis flavus	Lethrinops gossei	Astatotilapia gigliolii 6	0.0399429	38.6253
Harpagochromis sp. "checkmate"	Lethrinops gossei	Astatotilapia gigliolii 6	0.0399395	39.6939
Paralabidochromis paucidens	Lethrinops gossei	Astatotilapia gigliolii 6	0.0399335	40.4851
Astatotilapia sp. "rukwa large yellow"	Copadichromis likomae	Astatotilapia gigliolii 2	0.0399295	42.9122
Astatotilapia bloyeti 2	Diplotaxodon limnothrissa	Astatotilapia gigliolii 5	0.0399281	46.8391
Paralabidochromis flavus	Alticorpus geoffreyi	Astatotilapia gigliolii 2	0.0399227	37.9442
Harpagochromis vittatus	Copadichromis likomae	Astatotilapia gigliolii 5	0.0399167	48.7063
Astatotilapia bloyeti 2	Maylandia zebra	Astatotilapia gigliolii 5	0.0399081	45.3549
Astatotilapia bloyeti 2	Diplotaxodon limnothrissa	Astatotilapia gigliolii 3	0.0399069	40.1412
Astatotilapia sp. "ruaha red cheek"	Lethrinops gossei	Astatotilapia gigliolii 6	0.0399042	42.3142
Rhamphochromis longiceps	Diplotaxodon sp. "macrops ngulube"	Copadichromis likomae	0.0399027	4.91596
Astatotilapia sp. "ruaha red cheek"	Cynotilapia afra	Astatotilapia gigliolii 3	0.0399023	39.4429
Astatotilapia sp. "ruaha red cheek"	Alticorpus geoffreyi	Astatotilapia gigliolii 2	0.0398913	38.8095
Paralabidochromis paucidens	Alticorpus geoffreyi	Astatotilapia gigliolii 2	0.0398874	39.9989
Astatotilapia bloyeti 2	Copadichromis likomae	Astatotilapia gigliolii 6	0.0398826	40.3182
Otopharynx lithobates	Copadichromis likomae	Diplotaxodon limnothrissa	0.0398816	5.99654
Astatotilapia sp. "rukwa large yellow"	Cynotilapia afra	Astatotilapia gigliolii 5	0.0398815	47.8898
Astatotilapia sp. "chipwa"	Copadichromis likomae	Astatotilapia gigliolii 6	0.0398723	37.7881
Astatotilapia bloyeti	Astatotilapia sp. "longfin yellow"	Astatotilapia gigliolii 2	0.0398409	20.5607
Astatotilapia sp. "chipwa"	Diplotaxodon limnothrissa	Astatotilapia gigliolii 3	0.0398407	37.0476
Harpagochromis sp. "checkmate"	Lethrinops gossei	Astatotilapia gigliolii 2	0.0398349	43.1146
Astatotilapia bloyeti 2	Otopharynx lithobates	Astatotilapia gigliolii 3	0.0398347	38.6039
Astatotilapia sp. "rukwa large yellow"	Alticorpus geoffreyi	Astatotilapia gigliolii 6	0.0398246	38.1542
Harpagochromis vittatus	Copadichromis likomae	Astatotilapia gigliolii 3	0.0398228	36.3188
Astatotilapia bloyeti 3	Tyrannochromis nigriventer	Astatotilapia gigliolii 6	0.0398184	36.2587
Pundamilia nyererei	Lethrinops gossei	Astatotilapia gigliolii 5	0.0397994	43.6501
Astatotilapia bloyeti 2	Otopharynx lithobates	Astatotilapia gigliolii 5	0.0397974	43.918
Pundamilia nyererei	Alticorpus geoffreyi	Astatotilapia gigliolii 3	0.0397893	33.8593
Astatotilapia sp. "longfin yellow"	Astatotilapia sp. "rukwa blue"	Astatotilapia sp. "chipwa"	0.039787	2.44128
Astatotilapia bloyeti 2	Copadichromis likomae	Astatotilapia gigliolii 2	0.0397713	42.1018
Astatotilapia bloyeti 3	Astatotilapia calliptera Massoko	Astatotilapia gigliolii 2	0.0397704	38.6149
Astatotilapia sp. "chipwa"	Otopharynx lithobates	Astatotilapia gigliolii 3	0.0397686	36.5358
Astatotilapia sp. "rukwa large yellow"	Lethrinops gossei	Astatotilapia gigliolii 6	0.0397585	40.166
Pundamilia nyererei	Rhamphochromis woodi	Astatotilapia gigliolii	0.0397554	40.6097
Paralabidochromis flavus	Lethrinops gossei	Astatotilapia gigliolii 2	0.039749	40.0856
Astatotilapia sp. "rukwa blue"	Astatotilapia calliptera Massoko	Astatotilapia gigliolii	0.0397333	44.7099
Astatotilapia sp. "rukwa blue"	Astatotilapia calliptera Malawi	Astatotilapia gigliolii	0.0397223	43.9662
[truncated: 7,880 more rows]
