# Supplementary material for: Ancestral Hybridization Facilitated Species Diversification in the Lake Malawi Cichlid Fish Adaptive Radiation
Source: Mol Biol Evol. 2019 Dec 14;37(4):1100–13. doi: 10.1093/molbev/msz294 (PMC7086168; doi:10.1093/molbev/msz294)
Supplement: msz294-Supplementary_Data [file msz294-supplementary_data.zip › msz294-Suppl_Data/Svardaletal_Supplementary_Table_1_Sample_Info_20191204.xlsx]

## Sheet: Svardal et al. Sample Info
Image	Image notes and credit	NCBI taxon	Publication name	Reference	Sample collection date	Location	Latitude	Longitude	Biosample	Bioproject	Sample name in VCF file	Sequencing coverage
	Image not the actual sample.	Alticorpus geoffreyi	Alticorpus geoffreyi	Malinsky et al. 2018		Lake Malawi			SAMEA1904331	PRJEB1254	Alticorpus_geoffreyi	12.1
		Astatotilapia bloyeti	Astatotilapia bloyeti	Malinsky et al. 2018	2015-08-12	Lake Kumba	-4.80628	38.6216	SAMEA4033334	PRJEB15289	Astatotilapia_bloyeti_MG_P2C8	17
		Astatotilapia bloyeti	Astatotilapia bloyeti 2	Malinsky et al. 2018	2015-08-16	Lake Burungi	-3.91563	35.8608	SAMEA4033333	PRJEB15289	Astatotilapia_bloyeti_MG_A17_13	15.8
		Astatotilapia bloyeti	Astatotilapia bloyeti 3	This paper		Uvinza, Tanzania (Malagarasi)	-5.10944	30.3936	SAMN12124021		Haplochromis_paludinosus	7.9
		Astatotilapia bloyeti	Astatotilapia bloyeti 4	Malinsky et al. 2018	2015-07-25	Lake Nala, near Kilosa, Wami System	-6.945	36.937	SAMEA4033341	PRJEB15289	Astatotilapia_bloyeti_GT_T7C8	10
	Image not the actual sample. By Emília Santos.	Astatotilapia calliptera	Astatotilapia calliptera Malawi	Malinsky et al. 2018		Lake Malawi			SAMEA1920092	PRJEB1254	A_calliptera_Salima_Father	10.4
	Image not the actual sample.	Astatotilapia	Astatotilapia calliptera Massoko	Malinsky et al. 2018		Lake Masoko			SAMEA1877464	PRJEB1254	Massoko_benthic_HC_1	10.5
		Haplochromis tweddlei	Astatotilapia gigliolii	Malinsky et al. 2018	2014-01-29	Ruvu, Mindu Dam	-6.865	37.61	SAMEA4033340	PRJEB15289	Astatotilapia_tweddlei_GT_2D10	9.8
no image		Haplochromis tweddlei	Astatotilapia gigliolii 2	This paper		Aquarium specimen, possibly from area between Ifakara and Kidatu			SAMN12124121		HaplochromisKilossana	9.9
		Haplochromis tweddlei	Astatotilapia gigliolii 3	Malinsky et al. 2018	2014-01-29	Ruaha, Kidatu	-7.662	36.978	SAMEA4033339	PRJEB15289	Astatotilapia_tweddlei_GT_2I2	16
		Haplochromis tweddlei	Astatotilapia gigliolii 4	Malinsky et al. 2018	2013-08-19	Kitele Lake	-10.3595	39.7756	SAMEA4033332	PRJEB15289	Astatotilapia_tweddlei_MG174A	14.6
		Haplochromis tweddlei	Astatotilapia gigliolii 5	Malinsky et al. 2018	2012-09-09	Near Songea	-10.6253	35.6534	SAMEA4033331	PRJEB15289	Astatotilapia_tweddlei_MG221	11.6
no image		Haplochromis tweddlei	Astatotilapia gigliolii 6	Malinsky et al. 2018	2009-05-18	Nkhokwe, Lake Chiuta	-14.725	35.7833	SAMEA3388867	PRJEB1254	Astatotilapia_tweddlei	14.6
		Haplochromis sp. Chipwa	Astatotilapia sp. "chipwa"	This paper		Kalambo River Delta, Chipwa Village, Zambia	-8.6017	31.1867	SAMN12123646		Haplochromis_sp_chipwa	8.1
	Photo mislabeled.	New taxon (submitted to NCBI)	Astatotilapia sp. "longfin yellow"	This paper	2014-01-29	Kidatu, Gt Ruaha, Rufiji System	-7.662	36.978	SAMEA6147771	PRJEB15289	Astatotilapia_ruaha_yellow_GT_2I5	14.7
		Astatotilapia sp. 'Ruaha	Astatotilapia sp. "ruaha blue" 2	This paper	2014-01-29	Kidatu, Gt Ruaha, Rufiji System	-7.662	36.978	SAMEA6147769	PRJEB15289	Astatotilapia_ruaha_blue_GT_2J2	13.6
		Astatotilapia sp. 'Ruaha	Astatotilapia sp. "ruaha blue”	Malinsky et al. 2018	2012-09-05	Rujewa, fish ponds	-8.70825	34.3882	SAMEA2661249	PRJEB1254	Astatotilapia_rujewa	19.2
		New taxon (submitted to NCBI)	Astatotilapia sp. "ruaha red cheek"	This paper	2014-01-29	Kidatu, Gt Ruaha, Rufiji System	-7.662	36.978	SAMEA6147772	PRJEB15289	Astatotilapia_ruaha_yellow_GT_2H1	10.7
		Astatotilapia sp. 'Blue Rufiji'	Astatotilapia sp. "rufiji blue"	This paper	2015-06-05	Lake Mansi	-7.276	39.567	SAMEA6147764	PRJEB15289	Astatotilapia_rufiji_blue_MG_T5B3	14
		Astatotilapia sp. 'Blue Rufiji'	Astatotilapia sp. "rufiji blue" 2	This paper	2013-08-20	Oxbow Lake, Utete	-7.99086	38.7493	SAMEA6147770	PRJEB15289	Astatotilapia_rufiji_blue_MG_188A	14
		New taxon (submitted to NCBI)	Astatotilapia sp. "rukwa blue"	This paper	2012-09-03	Lake Rukwa	-8.39747	32.9018	SAMEA6147768	PRJEB15289	Astatotilapia_rukwa_blue_MG_49A	15.7
		New taxon (submitted to NCBI)	Astatotilapia sp. "rukwa large yellow"	This paper	2012-09-02	Mkwajundi Market, Lake Rukwa	-8.4431	33.0132	SAMEA6147765	PRJEB15289	Astatotilapia_rukwa_large_yellow_MG_203	14.6
		New taxon (submitted to NCBI)	Astatotilapia sp. "rukwa sunset"	This paper	2012-09-03	Lake Rukwa	-8.39747	32.9018	SAMEA6147767	PRJEB15289	Astatotilapia_rukwa_sunset_MG_57A	13.1
no image		New taxon (submitted to NCBI)	Copadichromis likomae	Malinsky et al. 2018		Lake Malawi			SAMEA6147773	PRJEB1254	Copadichromis_likomae	16.1
	Image not the actual sample.	Cynotilapia afra	Cynotilapia afra	Malinsky et al. 2018		Lake Malawi			SAMEA2661253	PRJEB1254	Cynotilapia_afra	15.5
	Image not the actual sample.	Diplotaxodon limnothrissa	Diplotaxodon limnothrissa	Malinsky et al. 2018		Lake Malawi			SAMEA2661260	PRJEB1254	Diplotaxodon_limnothrissa	16.2
no image		New taxon (submitted to NCBI)	Diplotaxodon sp. "macrops ngulube"	Malinsky et al. 2018		Lake Malawi			SAMEA6147774	PRJEB1254	Diplotaxodon_ngulube	14.6
		Haplochromis vanheusdeni	Haplochromis vanheusdeni	This paper	2014-01-30	Kidatu, Gt Ruaha, Rufiji System	-7.662	36.978	SAMEA6147766	PRJEB15289	Haplochromis_vanheusdeni_GT_3A1	14.3
no image		Haplochromis vanheusdeni	Haplochromis vanheusdeni 2	This paper		Ruaha River	-7.80822	36.8966	SAMN12123916		Haplochromis_vanheusdeni	8.7
	McGee et al. 2016	Haplochromis sp. 'checkmate'	Harpagochromis sp. "checkmate"	McGee et al. 2016		Lake Victoria			SAMN04158999	PRJNA298405	Harpagochromis_checkmate_Victoria	10
	McGee et al. 2016	Haplochromis vittatus	Harpagochromis vittatus	McGee et al. 2016		Lake Kivu			SAMN04158996	PRJNA298405	Harpagochromis_vittatus_Kivu	16.3
	Image not the actual sample.	Lethrinops gossei	Lethrinops gossei	Malinsky et al. 2018		Lake Malawi			SAMEA1877484	PRJEB1254	Lethrinops_gossei	12.2
	Image not the actual sample.	Maylandia zebra	Maylandia zebra	Malinsky et al. 2018		Lake Malawi			SAMEA3388874	PRJEB1254	Metriaclima_zebra	14.3
	Image not the actual sample. Modified from Wikipedia. By Przemysław Malkowski. CC BY-SA 3.0	Neolamprologus brichardi	Neolamprologus brichardi	Brawand et al. 2014		Lake Tanganyika			SAMN00139653	PRJNA60365	N_brichardi2	14.9
no image		Otopharynx lithobates	Otopharynx lithobates	Malinsky et al. 2018		Lake Malawi			SAMEA3388872	PRJEB1254	Otopharynx_lithobates	13.8
	McGee et al. 2016	Haplochromis flavus	Paralabidochromis flavus	McGee et al. 2016		Lake Victoria			SAMN04158998	PRJNA298405	Paralabidochromis_flavus_Victoria	15.3
	McGee et al. 2016	Haplochromis paucidens	Paralabidochromis paucidens	McGee et al. 2016		Lake Kivu			SAMN04158997	PRJNA298405	Paralabidochromis_paucidens_Kivu	16.1
	Image not the actual sample. Modified from Wikipedia. By Oliver Selz. CC BY-SA 3.0	Pundamilia nyererei	Pundamilia nyererei	Brawand et al. 2014		Lake Victoria			SAMN00788761	PRJNA83153	P_nyererei2	17.4
	Image not the actual sample.	Rhamphochromis longiceps	Rhamphochromis longiceps	Malinsky et al. 2018		Lake Malawi			SAMEA3388853	PRJEB1254	Rhamphochromis_longiceps	14.9
	Image not the actual sample.	Rhamphochromis woodi	Rhamphochromis woodi	Malinsky et al. 2018		Lake Malawi			SAMEA3388856	PRJEB1254	Rhamphochromis_woodi	13.6
	Image not the actual sample.	Tyrannochromis nigriventer	Tyrannochromis nigriventer	Malinsky et al. 2018		Lake Malawi			SAMEA3388855	PRJEB1254	Tyrannochromis_nigriventer	14.4
